# Supplementary material for: Exploring the Microbial Mosaic: Insights into Composition, Diversity, and Environmental Drivers in the Pearl River Estuary Sediments
Source: Microorganisms. 2024 Jun 23;12(7):1273. doi: 10.3390/microorganisms12071273 (PMC11279356; doi:10.3390/microorganisms12071273)
Supplement: Supplementary file 1 [file microorganisms-12-01273-s001.zip]

Archive with 6 entries (6 files):
- Supplementary.pdf
- Table S2 Metadata of Physicochemical parameters.xlsx
- Table S3_NMDS_env.xlsx
- Table S6abc TAX AND RaW READ.xlsx
- Table S7abc_ TAX_LDA only sig.xlsx
- Table S8_heamapt 4.24.xlsx
