# Supplementary material for: Exploring the Microbial Mosaic: Insights into Composition, Diversity, and Environmental Drivers in the Pearl River Estuary Sediments
Source: Microorganisms. 2024 Jun 23;12(7):1273. doi: 10.3390/microorganisms12071273 (PMC11279356; doi:10.3390/microorganisms12071273)
Supplement: Supplementary file 1 [file microorganisms-12-01273-s001.zip › Table S2 Metadata of Physicochemical parameters.xlsx]

## Sheet: Metadata
Table S2: Metadata of Physicochemical parameters (base on Zhou Lei Thesis, 2022)
ID	Site	Core min cm	core max cm	Core_Depth	Site_Depth	NH4+ (uM)	Fe+2 (uM)	Porosity	TN (gN/g dry sed) %N	POC particulate organic carbon (gC/g dry sed) %C	C/N		Site (core 0-1 cm)	Core min mm	core max mm	O2 (uM)
A02_0_1	A02	0	1	UP	63	37.808	11.1049	0.779322	0.0914	0.67575	8.62968		A02	0	1	132.557
A02_1_2	A02	1	2	UP	63	28.5547	ND	0.753763	0.0885	0.6554	8.63992		A02	1	2	113.713
A02_2_3	A02	2	3	UP	63	21.888	ND	0.716741	0.0893	0.6724	8.78462		A02	2	3	71.401
A02_6_7	A02	6	7	MED	63	18.9013	19.284	0.645866	0.0621	0.4688	8.8073		A02	6	7	0
A02_7_8	A02	7	8	MED	63	26.528	18.2963	0.647787	0.051	0.3857	8.8232		A02	7	8	0
A02_8_9	A02	8	10	MED	63	ND	ND	ND	0.0601	0.4592	8.91403		A02	8	10	0
A02_14_16	A02	14	16	DEEP	63	35.088	7.06173	0.627597	0.0667	0.5027	8.79285		A02	14	16	0
A02_16_18	A02	16	18	DEEP	63	45.9147	7.74074	0.605165	0.0644	0.4812	8.71739		A02	16	18	0
A02_18_20	A02	18	20	DEEP	63	53.5147	10.0247	0.54141	0.0545	0.4012	8.58838		A02	18	20	0
A01b_0_1	A01b	0	1	UP	41	6.45407	3.2963	0.802197	0.10625	0.79925	8.7698		A01b	0	1	107.789
A01b_1_2	A01b	1	2	UP	41	7.84514	2.4321	0.764015	0.0933	0.6897	8.62433		A01b	1	2	75.1015
A01b_2_3	A01b	2	3	UP	41	7.55643	6.44444	0.787199	0.1023	0.7635	8.70723		A01b	2	3	60.2716
A01b_6_7	A01b	6	7	MED	41	6.74278	18.2963	0.674716	0.0843	0.6192	8.5694		A01b	6	7	11
A01b_7_8	A01b	7	8	MED	41	12.727	26.321	0.696124	0.0816	0.6281	8.98019		A01b	7	8	0
A01b_8_9	A01b	8	10	MED	41	ND	ND	ND	0.0913	0.735	9.39211		A01b	8	10	0
A01b_16_18	A01b	16	18	DEEP	41	27.5039	ND	0.485861	0.0427	0.3362	9.18579		A01b	16	18	0
A01b_18_20	A01b	18	20	DEEP	41	36.769	10.8889	0.456762	0.0361	0.2794	9.02955		A01b	18	20	0
A01b_20_25	A01b	20	22	DEEP	41	ND	ND	ND	0.0501	0.393	9.1517		A01b	20	22	0
A01_0_1	A01	0	1	UP	33	90.2405	59.3394	0.831724	0.1192	0.81715	7.99974		A01	0	1	91.5777
A01_1_2	A01	1	2	UP	33	88.2996	144.691	0.845	0.1282	0.8719	7.93461		A01	1	2	38.9735
A01_2_3	A01	2	3	UP	33	68.9325	190.012	0.823	0.1054	0.7528	8.3327		A01	2	3	5.89318
A01_6_7	A01	6	7	MED	33	68.89	60.59	0.784	0.0969	0.6981	8.40506		A01	6	7	0
A01_7_8	A01	7	8	MED	33	86.1477	38.1468	0.788	0.1003	0.721	8.38651		A01	7	8	0
A01_8_9	A01	8	10	MED	33	ND	ND	ND	0.1081	0.7537	8.13429		A01	8	10	0
A01_15_17	A01	16	18	DEEP	33	ND	ND	ND	0.1127	0.7911	8.18944		A01	16	18	0
A01_17_19	A01	18	20	DEEP	33	ND	ND	ND	0.1194	0.866	8.46175		A01	18	20	0
A01_19_24	A01	20	25	DEEP	33	ND	ND	ND	0.1134	0.8257	8.49486		A01	20	25	0
P03_0_1	P03	0	1	UP	24	0.143	2.8642	0.592405	0.0484	0.4025	9.70213		P03	0	1	73.3785
P03_1_2	P03	1	2	UP	24	7.4	4.22222	0.592518	0.0442	0.3701	9.76885		P03	1	2	32.9286
P03_2_3	P03	2	3	UP	24	19.1	5.95062	0.587275	0.0469	0.4187	10.4154		P03	2	3	8.16336
P03_5_6	P03	5	6	MED	24	15.85	33.7284	0.520864	0.0536	0.4624	10.0647		P03	5	6	0
P03_6_7	P03	6	7	MED	24	19.1	32.679	0.501876	0.0593	0.5044	9.92355		P03	6	7	0
P03_7_8	P03	7	8	MED	24	21.55	26.2593	0.492694	0.0401	0.3535	10.2847		P03	7	8	0
P03_10_12	P03	10	12	DEEP	24	20.833	25.2099	ND	ND	ND	ND		P03	10	12	0
P03_12_14	P03	12	14	DEEP	24	19.425	ND	ND	ND	ND	ND		P03	12	14	0
P03_14_16	P03	14	16	DEEP	24	28.407	ND	ND	ND	ND	ND		P03	14	16	0
P02_0_1	P02	0	1	UP	16	62.6667	48.2654	0.803317	0.13	1.075	9.64744		P02	0	1	47.8969
P02_1_2	P02	1	2	UP	16	77.1526	69.037	0.804103	0.13	1.13	10.141		P02	1	2	28.757
P02_2_3	P02	2	3	UP	16	83.6324	50.7654	0.731027	0.12	1.03	10.0139		P02	2	3	19.165
P02_6_7	P02	6	7	MED	16	67.0592	38.5432	0.737463	0.11	0.97	10.2879		P02	6	7	0
P02_7_8	P02	7	8	MED	16	88.6791	33.9753	0.752401	0.11	0.95	10.0758		P02	7	8	0
P02_8_9	P02	8	10	MED	16	ND	ND	ND	0.12	1.01	9.81944		P02	8	10	0
P02_16_18	P02	16	18	DEEP	16	50.2368	16.4444	0.666636	0.1	0.93	10.85		P02	16	18	0
P02_18_20	P02	18	20	DEEP	16	51.5452	14.284	0.690095	0.11	1	10.6061		P02	18	20	0
P02_20_25	P02	20	25	DEEP	16	ND	ND	0.691911	0.09	0.88	11.4074		P02	20	25	0
