# Supplementary material for: Exploring the Microbial Mosaic: Insights into Composition, Diversity, and Environmental Drivers in the Pearl River Estuary Sediments
Source: Microorganisms. 2024 Jun 23;12(7):1273. doi: 10.3390/microorganisms12071273 (PMC11279356; doi:10.3390/microorganisms12071273)
Supplement: Supplementary file 1 [file microorganisms-12-01273-s001.zip › Table S3_NMDS_env.xlsx]

## Sheet: HK_sediment_All_NMDS_E
Table S3: Multiple regression calculation of an environmental variable NMDS ordination axes (The significant values ​​are highlighted).
Archaea
NMDS1	NMDS2	MultiFact	Variable	R2	PValue
0.432535	-0.056348	1.2698	NH4+	0.118	0.146
-0.0358926	-0.771099	1.2698	Porosity	0.369564	0.002
0.0896369	-0.452756	1.2698	TN	0.132116	0.119
0.205914	-0.343179	1.2698	POC	0.0993387	0.207
0.556131	0.672706	1.2698	C/N	0.472476	0.001
-0.231206	-0.812679	1.2698	O2	0.442761	0.002
-0.539986	0.486393	1.2698	CoreDEEP	0.210775	0.01
0.239142	0.303721	1.2698	CoreMED	0.210775	0.01
0.0766228	-0.449712	1.2698	CoreUP	0.210775	0.01
Bacteria
NMDS1	NMDS2	MultiFact	Variable	R2	PValue
0.432535	-0.056348	1.2698	NH4+	0.118	0.146
-0.0358926	-0.771099	1.2698	Porosity	0.369564	0.002
0.0896369	-0.452756	1.2698	TN	0.132116	0.119
0.205914	-0.343179	1.2698	POC	0.0993387	0.207
0.556131	0.672706	1.2698	C/N	0.472476	0.001
-0.231206	-0.812679	1.2698	O2	0.442761	0.002
-0.539986	0.486393	1.2698	CoreDEEP	0.210775	0.01
0.239142	0.303721	1.2698	CoreMED	0.210775	0.01
0.0766228	-0.449712	1.2698	CoreUP	0.210775	0.01
Eukaryota
NMDS1	NMDS2	MultiFact	Variable	R2	PValue
0.851232	1.25796	5.60741	NH4+	0.0733722	0.329
-1.1709	-2.13706	5.60741	Porosity	0.188851	0.054
-0.416752	-0.704944	5.60741	TN	0.0213283	0.713
0.0398195	-0.0668028	5.60741	POC	0.000192354	0.999
2.87286	1.75355	5.60741	C/N	0.360278	0.001
-0.886599	-2.95716	5.60741	O2	0.303115	0.002
-5.20139	6.5502	5.60741	CoreDEEP	0.235338	0.002
3.35868	2.18182	5.60741	CoreMED	0.235338	0.002
-0.0357122	-4.65676	5.60741	CoreUP	0.235338	0.002
