# Supplementary material for: Exploring the Microbial Mosaic: Insights into Composition, Diversity, and Environmental Drivers in the Pearl River Estuary Sediments
Source: Microorganisms. 2024 Jun 23;12(7):1273. doi: 10.3390/microorganisms12071273 (PMC11279356; doi:10.3390/microorganisms12071273)
Supplement: Supplementary file 1 [file microorganisms-12-01273-s001.zip › Table S7abc_ TAX_LDA only sig.xlsx]

## Sheet: S7a_Archaea_TAX_LDA
Table S7a: Archaeal markers determined by linear discriminant analysis (LDA) effect size (LefSe) for site and core depth
	Taxonomy								LefSE test based scores				LefSE test based scores
ASV	Kingdom	Phylum	Class	Order	Family	Genus	Species		LDA score	Core depth assigned	P values	FDR	LDA score	Site assigned	P values	FDR
A_ASV00455	Archaea	Thermoplasmatota	Thermoplasmata	Un_Thermoplasmata	Un_Thermoplasmata	Un_Thermoplasmata	Un_Thermoplasmata						3.24483	A01b	0.00102516	0.00323543
A_ASV00198	Archaea	Crenarchaeota	Bathyarchaeia	Un_Bathyarchaeia	Un_Bathyarchaeia	Un_Bathyarchaeia	Un_Bathyarchaeia						3.23889	A02	0.00102516	0.00323543
A_ASV00283	Archaea	Crenarchaeota	Bathyarchaeia	Un_Bathyarchaeia	Un_Bathyarchaeia	Un_Bathyarchaeia	Un_Bathyarchaeia						3.66006	A02	9.01982e-09	4.01382e-06
A_ASV00383	Archaea	Crenarchaeota	Bathyarchaeia	Un_Bathyarchaeia	Un_Bathyarchaeia	Un_Bathyarchaeia	Un_Bathyarchaeia						3.20582	A02	0.000209563	0.00104782
A_ASV00483	Archaea	Crenarchaeota	Bathyarchaeia	Un_Bathyarchaeia	Un_Bathyarchaeia	Un_Bathyarchaeia	Un_Bathyarchaeia						3.2721	A02	0.000308693	0.00140172
A_ASV00750	Archaea	Crenarchaeota	Nitrososphaeria	Marine Benthic Group A	Un_Marine Benthic Group A	Un_Marine Benthic Group A	Un_Marine Benthic Group A						3.19082	A02	0.00102516	0.00323543
A_ASV00272	Archaea	Crenarchaeota	Nitrososphaeria	Nitrosopumilales	Nitrosopumilaceae	Candidatus Nitrosopumilus	Un_Candidatus Nitrosopumilus						3.34159	A02	2.08444e-05	0.000189301
A_ASV00362	Archaea	Crenarchaeota	Nitrososphaeria	Nitrosopumilales	Nitrosopumilaceae	Un_Nitrosopumilaceae	Un_Nitrosopumilaceae						3.40625	A02	1.36785e-07	8.78809e-06
A_ASV00384	Archaea	Crenarchaeota	Nitrososphaeria	Nitrosopumilales	Nitrosopumilaceae	Un_Nitrosopumilaceae	Un_Nitrosopumilaceae						3.22941	A02	0.000209563	0.00104782
A_ASV00462	Archaea	Crenarchaeota	Nitrososphaeria	Nitrosopumilales	Nitrosopumilaceae	Un_Nitrosopumilaceae	Un_Nitrosopumilaceae						3.2771	A02	0.000209563	0.00104782
A_ASV00501	Archaea	Crenarchaeota	Nitrososphaeria	Nitrosopumilales	Nitrosopumilaceae	Un_Nitrosopumilaceae	Un_Nitrosopumilaceae						3.35576	A02	1.80761e-06	3.35162e-05
A_ASV00879	Archaea	Crenarchaeota	Nitrososphaeria	Nitrosopumilales	Nitrosopumilaceae	Un_Nitrosopumilaceae	Un_Nitrosopumilaceae						3.20716	A02	0.000209563	0.00104782
A_ASV00297	Archaea	Hydrothermarchaeota	Hydrothermarchaeia	Hydrothermarchaeales	Un_Hydrothermarchaeales	Un_Hydrothermarchaeales	Un_Hydrothermarchaeales						3.44501	A02	1.36785e-07	8.78809e-06
A_ASV00753	Archaea	Thermoplasmatota	Thermoplasmata	Marine Benthic Group D and DHVEG-1	Un_Marine Benthic Group D and DHVEG-1	Un_Marine Benthic Group D and DHVEG-1	Un_Marine Benthic Group D and DHVEG-1						3.06643	A02	0.000209563	0.00104782
A_ASV00135	Archaea	Thermoplasmatota	Thermoplasmata	Marine Benthic Group D and DHVEG-1	Un_Marine Benthic Group D and DHVEG-1	Un_Marine Benthic Group D and DHVEG-1	Un_Marine Benthic Group D and DHVEG-1						3.39874	P02	0.00132784	0.00399937
A_ASV00387	Archaea	Asgardarchaeota	Lokiarchaeia	Lokiarchaeia	Lokiarchaeia	Lokiarchaeia	Lokiarchaeia						3.24627	P02	0.00119857	0.00370391
A_ASV00172	Archaea	Crenarchaeota	Bathyarchaeia	Un_Bathyarchaeia	Un_Bathyarchaeia	Un_Bathyarchaeia	Un_Bathyarchaeia						3.34309	P02	0.000291252	0.00136429
A_ASV00303	Archaea	Crenarchaeota	Bathyarchaeia	Un_Bathyarchaeia	Un_Bathyarchaeia	Un_Bathyarchaeia	Un_Bathyarchaeia						3.42557	P02	8.95309e-06	0.000132804
A_ASV00681	Archaea	Crenarchaeota	Bathyarchaeia	Un_Bathyarchaeia	Un_Bathyarchaeia	Un_Bathyarchaeia	Un_Bathyarchaeia						3.25284	P02	1.80761e-06	3.35162e-05
A_ASV00809	Archaea	Crenarchaeota	Bathyarchaeia	Un_Bathyarchaeia	Un_Bathyarchaeia	Un_Bathyarchaeia	Un_Bathyarchaeia						3.18376	P02	0.0041157	0.00963939
A_ASV00779	Archaea	Nanoarchaeota	Nanoarchaeia	Woesearchaeales	Un_Woesearchaeales	Un_Woesearchaeales	Un_Woesearchaeales						3.20148	P02	0.00102516	0.00323543
A_ASV01118	Archaea	Nanoarchaeota	Nanoarchaeia	Woesearchaeales	Un_Woesearchaeales	Un_Woesearchaeales	Un_Woesearchaeales						3.14273	P02	0.000209563	0.00104782
A_ASV01260	Archaea	Nanoarchaeota	Nanoarchaeia	Woesearchaeales	Un_Woesearchaeales	Un_Woesearchaeales	Un_Woesearchaeales						3.12771	P02	0.000209563	0.00104782
A_ASV00001	Archaea	Crenarchaeota	Nitrososphaeria	Nitrosopumilales	Nitrosopumilaceae	Candidatus Nitrosopumilus	Un_Candidatus Nitrosopumilus		3.74329	UP	4.82154e-05	0.00715195
A_ASV00002	Archaea	Crenarchaeota	Nitrososphaeria	Nitrosopumilales	Nitrosopumilaceae	Candidatus Nitrosopumilus	Un_Candidatus Nitrosopumilus		3.61652	UP	0.000384371	0.0285075
A_ASV00011	Archaea	Crenarchaeota	Nitrososphaeria	Nitrosopumilales	Nitrosopumilaceae	Candidatus Nitrosopumilus	Un_Candidatus Nitrosopumilus		3.87352	UP	1.27499e-06	0.000567369
A_ASV00064	Archaea	Crenarchaeota	Nitrososphaeria	Nitrosopumilales	Nitrosopumilaceae	Candidatus Nitrosopumilus	Un_Candidatus Nitrosopumilus		3.65309	UP	0.000903295	0.0335958
A_ASV00675	Archaea	Aenigmarchaeota	Un_Aenigmarchaeota	Un_Aenigmarchaeota	Un_Aenigmarchaeota	Un_Aenigmarchaeota	Un_Aenigmarchaeota		3.27112	UP	0.00120109	0.0335958
A_ASV00015	Archaea	Asgardarchaeota	Lokiarchaeia	Lokiarchaeia	Lokiarchaeia	Lokiarchaeia	Lokiarchaeia						3.41435	A02	0.0014358	0.00417601
A_ASV00020	Archaea	Crenarchaeota	Bathyarchaeia	Un_Bathyarchaeia	Un_Bathyarchaeia	Un_Bathyarchaeia	Un_Bathyarchaeia						3.55473	A02	0.000465952	0.00185133
A_ASV00028	Archaea	Crenarchaeota	Bathyarchaeia	Un_Bathyarchaeia	Un_Bathyarchaeia	Un_Bathyarchaeia	Un_Bathyarchaeia						3.43192	A02	7.28296e-05	0.000476606
A_ASV00217	Archaea	Crenarchaeota	Bathyarchaeia	Un_Bathyarchaeia	Un_Bathyarchaeia	Un_Bathyarchaeia	Un_Bathyarchaeia						3.37489	A02	0.000219042	0.00107114
A_ASV00212	Archaea	Crenarchaeota	Nitrososphaeria	Nitrosopumilales	Nitrosopumilaceae	Un_Nitrosopumilaceae	Un_Nitrosopumilaceae						3.48772	A02	3.95199e-08	5.86212e-06
A_ASV00259	Archaea	Hydrothermarchaeota	Hydrothermarchaeia	Hydrothermarchaeales	Un_Hydrothermarchaeales	Un_Hydrothermarchaeales	Un_Hydrothermarchaeales						3.4462	A02	1.94036e-06	3.45385e-05
A_ASV00270	Archaea	Hydrothermarchaeota	Hydrothermarchaeia	Hydrothermarchaeales	Un_Hydrothermarchaeales	Un_Hydrothermarchaeales	Un_Hydrothermarchaeales						3.46964	A02	1.63417e-06	3.30549e-05
A_ASV00017	Archaea	Crenarchaeota	Nitrososphaeria	Nitrosopumilales	Nitrosopumilaceae	Candidatus Nitrosopumilus	Un_Candidatus Nitrosopumilus		3.76656	UP	2.96602e-05	0.0065994
A_ASV00123	Archaea	Crenarchaeota	Nitrososphaeria	Nitrosopumilales	Nitrosopumilaceae	Un_Nitrosopumilaceae	Un_Nitrosopumilaceae						3.52198	A02	7.02969e-06	0.000109701
A_ASV00132	Archaea	Crenarchaeota	Nitrososphaeria	Nitrosopumilales	Nitrosopumilaceae	Un_Nitrosopumilaceae	Un_Nitrosopumilaceae						3.50974	A02	1.26221e-05	0.000143427
A_ASV00016	Archaea	Crenarchaeota	Bathyarchaeia	Un_Bathyarchaeia	Un_Bathyarchaeia	Un_Bathyarchaeia	Un_Bathyarchaeia						3.55384	P02	0.000214289	0.00105954
A_ASV00331	Archaea	Crenarchaeota	Bathyarchaeia	Un_Bathyarchaeia	Un_Bathyarchaeia	Un_Bathyarchaeia	Un_Bathyarchaeia						3.34168	P02	0.000300731	0.00139401
A_ASV00339	Archaea	Crenarchaeota	Bathyarchaeia	Un_Bathyarchaeia	Un_Bathyarchaeia	Un_Bathyarchaeia	Un_Bathyarchaeia						3.3689	P02	0.000390163	0.00163795
A_ASV00061	Archaea	Crenarchaeota	Nitrososphaeria	Nitrosopumilales	Nitrosopumilaceae	Candidatus Nitrosopelagicus	Un_Candidatus Nitrosopelagicus						3.61017	A02	3.69598e-07	1.49519e-05
A_ASV00005	Archaea	Crenarchaeota	Nitrososphaeria	Nitrosopumilales	Nitrosopumilaceae	Candidatus Nitrosopumilus	Un_Candidatus Nitrosopumilus						3.70857	A02	5.17037e-07	1.76986e-05
A_ASV00023	Archaea	Crenarchaeota	Bathyarchaeia	Un_Bathyarchaeia	Un_Bathyarchaeia	Un_Bathyarchaeia	Un_Bathyarchaeia		3.65372	DEEP	0.00174285	0.0456216
A_ASV00013	Archaea	Crenarchaeota	Bathyarchaeia	Un_Bathyarchaeia	Un_Bathyarchaeia	Un_Bathyarchaeia	Un_Bathyarchaeia						3.5626	P02	3.52609e-05	0.000301752
A_ASV00119	Archaea	Crenarchaeota	Bathyarchaeia	Un_Bathyarchaeia	Un_Bathyarchaeia	Un_Bathyarchaeia	Un_Bathyarchaeia						3.44535	P02	4.64264e-05	0.000357195
A_ASV00044	Archaea	Thermoplasmatota	Thermoplasmata	Marine Benthic Group D and DHVEG-1	Un_Marine Benthic Group D and DHVEG-1	Un_Marine Benthic Group D and DHVEG-1	Un_Marine Benthic Group D and DHVEG-1						3.58169	P02	1.8434e-07	1.02539e-05
A_ASV00030	Archaea	Crenarchaeota	Nitrososphaeria	Nitrosopumilales	Nitrosopumilaceae	Candidatus Nitrosopumilus	Un_Candidatus Nitrosopumilus		3.74111	UP	0.00120794	0.0335958
A_ASV00049	Archaea	Asgardarchaeota	Lokiarchaeia	Lokiarchaeia	Lokiarchaeia	Lokiarchaeia	Lokiarchaeia						3.61442	P02	0.000104039	0.000622275
A_ASV00024	Archaea	Crenarchaeota	Bathyarchaeia	Un_Bathyarchaeia	Un_Bathyarchaeia	Un_Bathyarchaeia	Un_Bathyarchaeia						3.54302	P02	2.87736e-05	0.000251064

## Sheet: S7b _Bacteria_TAX_LDA
Table S7b: Bacterial markers determined by linear discriminant analysis (LDA) effect size (LefSe) for site and core depth
	Taxonomy								LefSE test based scores				LefSE test based scores
ASV	Kingdom	Phylum	Class	Order	Family	Genus	Species		LDA score	Core depth assigned	P values	FDR	LDA score	Site assigned	P values	FDR
B_ASV00104	Bacteria	Acidobacteriota	Subgroup 22	Un_Subgroup 22	Un_Subgroup 22	Un_Subgroup 22	Un_Subgroup 22						3.05218	A02	3.04343e-05	0.00023327
B_ASV00435	Bacteria	Acidobacteriota	Vicinamibacteria	Subgroup 9	Un_Subgroup 9	Un_Subgroup 9	Un_Subgroup 9						2.85885	A02	0.00291523	0.00775335
B_ASV00524	Bacteria	Acidobacteriota	Vicinamibacteria	Subgroup 9	Un_Subgroup 9	Un_Subgroup 9	Un_Subgroup 9						2.90785	A02	9.96427e-08	8.65287e-06
B_ASV00240	Bacteria	Acidobacteriota	Vicinamibacteria	Vicinamibacterales	Un_Vicinamibacterales	Un_Vicinamibacterales	Un_Vicinamibacterales						3.00007	A02	8.93857e-06	0.000101482
B_ASV00491	Bacteria	Chloroflexi	Anaerolineae	Anaerolineales	Anaerolineaceae	Un_Anaerolineaceae	Un_Anaerolineaceae						2.88476	A02	1.63417e-06	3.34165e-05
B_ASV00127	Bacteria	Chloroflexi	KD4-96	KD4-96	KD4-96	KD4-96	KD4-96						2.85511	A02	0.000102697	0.000617413
B_ASV00218	Bacteria	Desulfobacterota	Desulfobacteria	Desulfatiglandales	Desulfatiglandaceae	Desulfatiglans	Un_Desulfatiglans						2.96503	A02	1.20062e-05	0.000126222
B_ASV00163	Bacteria	Nitrospirota	Nitrospiria	Nitrospirales	Nitrospiraceae	Nitrospira	Un_Nitrospira						2.94578	A02	1.84578e-05	0.000172956
B_ASV00449	Bacteria	Nitrospirota	Nitrospiria	Nitrospirales	Nitrospiraceae	Nitrospira	Un_Nitrospira						2.93807	A02	5.45619e-06	7.0231e-05
B_ASV00962	Bacteria	Nitrospirota	Nitrospiria	Nitrospirales	Nitrospiraceae	Nitrospira	Un_Nitrospira						2.80605	A02	3.96147e-06	5.33868e-05
B_ASV00521	Bacteria	Planctomycetota	Brocadiae	Brocadiales	Scalinduaceae	Candidatus Scalindua	Un_Candidatus Scalindua						3.0398	A02	3.95199e-08	4.41863e-06
B_ASV00266	Bacteria	Proteobacteria	Alphaproteobacteria	Kiloniellales	Kiloniellaceae	Un_Kiloniellaceae	Un_Kiloniellaceae						3.05132	A02	1.63379e-07	8.90071e-06
B_ASV00413	Bacteria	Proteobacteria	Alphaproteobacteria	Kiloniellales	Kiloniellaceae	Un_Kiloniellaceae	Un_Kiloniellaceae						2.8412	A02	0.000293925	0.00132036
B_ASV00135	Bacteria	Proteobacteria	Alphaproteobacteria	Rhizobiales	Hyphomicrobiaceae	Un_Hyphomicrobiaceae	Un_Hyphomicrobiaceae						3.10942	A02	2.56957e-07	1.12167e-05
B_ASV00603	Bacteria	Proteobacteria	Alphaproteobacteria	Rhizobiales	Methyloligellaceae	Methyloceanibacter	Un_Methyloceanibacter						2.80248	A02	2.74899e-05	0.000216448
B_ASV00398	Bacteria	Proteobacteria	Alphaproteobacteria	Rhizobiales	Methyloligellaceae	Un_Methyloligellaceae	Un_Methyloligellaceae						2.91409	A02	1.25635e-05	0.000131393
B_ASV00129	Bacteria	Sva0485	Un_Sva0485	Un_Sva0485	Un_Sva0485	Un_Sva0485	Un_Sva0485						2.79226	A02	0.0164272	0.031368
B_ASV00038	Bacteria	Acidobacteriota	Thermoanaerobaculia	Thermoanaerobaculales	Thermoanaerobaculaceae	Subgroup 10	Un_Subgroup 10						3.11607	P03	0.00040567	0.00172581
B_ASV00046	Bacteria	Acidobacteriota	Thermoanaerobaculia	Thermoanaerobaculales	Thermoanaerobaculaceae	Subgroup 10	Un_Subgroup 10						3.19952	P03	9.28304e-06	0.00010186
B_ASV00063	Bacteria	Acidobacteriota	Thermoanaerobaculia	Thermoanaerobaculales	Thermoanaerobaculaceae	Subgroup 10	Un_Subgroup 10						3.09913	P03	0.00214556	0.00618778
B_ASV00100	Bacteria	Acidobacteriota	Thermoanaerobaculia	Thermoanaerobaculales	Thermoanaerobaculaceae	Subgroup 10	Un_Subgroup 10						3.24634	P03	1.1924e-07	8.65287e-06
B_ASV00325	Bacteria	Bacteroidota	Bacteroidia	Bacteroidales	Williamwhitmaniaceae	Acetobacteroides	Un_Acetobacteroides						3.01932	P03	7.2418e-06	8.97625e-05
B_ASV00287	Bacteria	Proteobacteria	Gammaproteobacteria	UBA10353 marine group	Un_UBA10353 marine group	Un_UBA10353 marine group	Un_UBA10353 marine group						3.08981	P03	7.4605e-06	8.98247e-05
B_ASV00397	Bacteria	Chloroflexi	Anaerolineae	Anaerolineales	Anaerolineaceae	Un_Anaerolineaceae	Un_Anaerolineaceae		2.99763	DEEP	0.00131638	0.0161177
B_ASV00006	Bacteria	Desulfobacterota	Desulfobacteria	Desulfatiglandales	Desulfatiglandaceae	Desulfatiglans	Un_Desulfatiglans		2.94559	DEEP	0.00414283	0.042971
B_ASV00106	Bacteria	NB1-j	Un_NB1-j	Un_NB1-j	Un_NB1-j	Un_NB1-j	Un_NB1-j		2.98298	DEEP	0.00279888	0.0319327
B_ASV00282	Bacteria	Bacteroidota	Rhodothermia	Rhodothermales	Rhodothermaceae	Un_Rhodothermaceae	Un_Rhodothermaceae		3.09321	UP	7.07945e-06	0.00142155
B_ASV00070	Bacteria	Proteobacteria	Alphaproteobacteria	Rhodobacterales	Rhodobacteraceae	Un_Rhodobacteraceae	Un_Rhodobacteraceae		2.96341	UP	0.00022817	0.0053275
B_ASV00328	Bacteria	Proteobacteria	Alphaproteobacteria	Sphingomonadales	Sphingomonadaceae	Un_Sphingomonadaceae	Un_Sphingomonadaceae		2.94423	UP	0.000123168	0.00313065
B_ASV00285	Bacteria	Actinobacteriota	Acidimicrobiia	Actinomarinales	Un_Actinomarinales	Un_Actinomarinales	Un_Actinomarinales		3.06375	UP	6.0063e-05	0.00283592
B_ASV00543	Bacteria	Chloroflexi	KD4-96	KD4-96	KD4-96	KD4-96	KD4-96						2.75424	A01b	0.00443959	0.0111434
B_ASV00768	Bacteria	NB1-j	Un_NB1-j	Un_NB1-j	Un_NB1-j	Un_NB1-j	Un_NB1-j						2.74885	A01b	0.000384891	0.00164789
B_ASV00327	Bacteria	Proteobacteria	Gammaproteobacteria	Pseudomonadales	KI89A clade	Un_KI89A clade	Un_KI89A clade						2.9274	A01b	8.17509e-07	2.0019e-05
B_ASV00338	Bacteria	Proteobacteria	Gammaproteobacteria	UBA10353 marine group	Un_UBA10353 marine group	Un_UBA10353 marine group	Un_UBA10353 marine group						2.88851	A01b	0.000513044	0.00206039
B_ASV00394	Bacteria	Proteobacteria	Gammaproteobacteria	Un_Gammaproteobacteria	Un_Gammaproteobacteria	Un_Gammaproteobacteria	Un_Gammaproteobacteria						2.7704	A01b	0.00254628	0.00697536
B_ASV00674	Bacteria	Actinobacteriota	Acidimicrobiia	Actinomarinales	Un_Actinomarinales	Un_Actinomarinales	Un_Actinomarinales						2.86828	A02	8.17509e-07	2.0019e-05
B_ASV00264	Bacteria	Actinobacteriota	Thermoleophilia	Gaiellales	Un_Gaiellales	Un_Gaiellales	Un_Gaiellales						3.02287	A02	3.44474e-06	4.9057e-05
B_ASV00412	Bacteria	NB1-j	Un_NB1-j	Un_NB1-j	Un_NB1-j	Un_NB1-j	Un_NB1-j						2.94137	A02	1.70866e-05	0.000166553
B_ASV00228	Bacteria	Proteobacteria	Alphaproteobacteria	Rhizobiales	Hyphomicrobiaceae	Filomicrobium	Un_Filomicrobium						2.87163	A02	0.00144889	0.00460345
B_ASV00608	Bacteria	Proteobacteria	Gammaproteobacteria	Granulosicoccales	Un_Granulosicoccales	Un_Granulosicoccales	Un_Granulosicoccales						2.85216	A02	2.06712e-05	0.000172956
B_ASV00101	Bacteria	Proteobacteria	Gammaproteobacteria	Steroidobacterales	Woeseiaceae	Woeseia	Un_Woeseia						3.02243	A02	0.000220421	0.00103412
B_ASV00411	Bacteria	Proteobacteria	Gammaproteobacteria	Un_Gammaproteobacteria	Un_Gammaproteobacteria	Un_Gammaproteobacteria	Un_Gammaproteobacteria						2.87325	A02	6.3855e-05	0.000420396
B_ASV00664	Bacteria	Proteobacteria	Gammaproteobacteria	Un_Gammaproteobacteria	Un_Gammaproteobacteria	Un_Gammaproteobacteria	Un_Gammaproteobacteria						2.85867	A02	2.8312e-06	4.27447e-05
B_ASV00126	Bacteria	Chloroflexi	Anaerolineae	Anaerolineales	Anaerolineaceae	Un_Anaerolineaceae	Un_Anaerolineaceae						2.97722	P02	0.000219725	0.00103327
B_ASV00385	Bacteria	Desulfobacterota	Desulfobulbia	Desulfobulbales	Desulfobulbaceae	Un_Desulfobulbaceae	Un_Desulfobulbaceae						2.86316	P02	0.000137299	0.000776609
B_ASV00008	Bacteria	Acidobacteriota	Thermoanaerobaculia	Thermoanaerobaculales	Thermoanaerobaculaceae	Subgroup 10	Un_Subgroup 10						2.85448	P03	0.000971283	0.00332255
B_ASV00150	Bacteria	Acidobacteriota	Thermoanaerobaculia	Thermoanaerobaculales	Thermoanaerobaculaceae	Subgroup 10	Un_Subgroup 10						2.98042	P03	0.000763884	0.00277374
B_ASV00002	Bacteria	Desulfobacterota	Syntrophobacteria	Syntrophobacterales	Un_Syntrophobacterales	Un_Syntrophobacterales	Un_Syntrophobacterales						3.04173	P03	0.000182724	0.000970661
B_ASV00003	Bacteria	Myxococcota	Polyangia	Polyangiales	Sandaracinaceae	Un_Sandaracinaceae	Un_Sandaracinaceae						2.92587	P03	0.000134574	0.000763346
B_ASV00025	Bacteria	Proteobacteria	Gammaproteobacteria	Un_Gammaproteobacteria	Un_Gammaproteobacteria	Un_Gammaproteobacteria	Un_Gammaproteobacteria						2.86822	P03	0.000207708	0.000997163
B_ASV00452	Bacteria	Actinobacteriota	Acidimicrobiia	Actinomarinales	Un_Actinomarinales	Un_Actinomarinales	Un_Actinomarinales		2.90643	UP	0.00267382	0.0306802
B_ASV00306	Bacteria	Proteobacteria	Alphaproteobacteria	Rhodobacterales	Rhodobacteraceae	Un_Rhodobacteraceae	Un_Rhodobacteraceae		3.00674	UP	0.000762812	0.0128716
B_ASV00210	Bacteria	Proteobacteria	Gammaproteobacteria	AT-s2-59	Un_AT-s2-59	Un_AT-s2-59	Un_AT-s2-59						3.13462	A01b	4.94977e-07	1.5291e-05
B_ASV00268	Bacteria	Actinobacteriota	Acidimicrobiia	Un_Acidimicrobiia	Un_Acidimicrobiia	Un_Acidimicrobiia	Un_Acidimicrobiia						3.04062	A02	8.38141e-07	2.0277e-05
B_ASV00399	Bacteria	Actinobacteriota	Thermoleophilia	Gaiellales	Gaiellaceae	Gaiella	Un_Gaiella						2.97351	A02	3.11426e-06	4.62519e-05
B_ASV00279	Bacteria	Actinobacteriota	Thermoleophilia	Gaiellales	Un_Gaiellales	Un_Gaiellales	Un_Gaiellales						3.04206	A02	4.93523e-07	1.5291e-05
B_ASV00339	Bacteria	Actinobacteriota	Thermoleophilia	Solirubrobacterales	67-14	Un_67-14	Un_67-14						2.97585	A02	2.25856e-06	3.74809e-05
B_ASV00067	Bacteria	Gemmatimonadota	PAUC43f marine benthic group	Un_PAUC43f marine benthic group	Un_PAUC43f marine benthic group	Un_PAUC43f marine benthic group	Un_PAUC43f marine benthic group						3.03559	A02	1.55376e-05	0.000154453
B_ASV00333	Bacteria	MBNT15	Un_MBNT15	Un_MBNT15	Un_MBNT15	Un_MBNT15	Un_MBNT15						3.06992	A02	1.50822e-07	8.65287e-06
B_ASV00301	Bacteria	NB1-j	Un_NB1-j	Un_NB1-j	Un_NB1-j	Un_NB1-j	Un_NB1-j						2.98376	A02	1.3066e-05	0.000134546
B_ASV00400	Bacteria	NB1-j	Un_NB1-j	Un_NB1-j	Un_NB1-j	Un_NB1-j	Un_NB1-j						2.86613	A02	0.000260704	0.00119519
B_ASV00232	Bacteria	Nitrospirota	Nitrospiria	Nitrospirales	Nitrospiraceae	Nitrospira	Un_Nitrospira						3.0744	A02	2.03115e-06	3.48594e-05
B_ASV00155	Bacteria	Proteobacteria	Alphaproteobacteria	Kiloniellales	Kiloniellaceae	Un_Kiloniellaceae	Un_Kiloniellaceae						2.99597	A02	1.59312e-05	0.000157585
B_ASV00168	Bacteria	Proteobacteria	Alphaproteobacteria	Kiloniellales	Kiloniellaceae	Un_Kiloniellaceae	Un_Kiloniellaceae						3.03049	A02	1.30163e-06	3.00421e-05
B_ASV00162	Bacteria	Proteobacteria	Alphaproteobacteria	Rhizobiales	Hyphomicrobiaceae	Un_Hyphomicrobiaceae	Un_Hyphomicrobiaceae						3.07798	A02	7.6399e-07	1.96272e-05
B_ASV00539	Bacteria	Proteobacteria	Alphaproteobacteria	Rhizobiales	Methyloligellaceae	Un_Methyloligellaceae	Un_Methyloligellaceae						2.86338	A02	7.47048e-06	8.98247e-05
B_ASV00113	Bacteria	Proteobacteria	Alphaproteobacteria	Un_Alphaproteobacteria	Un_Alphaproteobacteria	Un_Alphaproteobacteria	Un_Alphaproteobacteria						3.11926	A02	1.91196e-07	9.97567e-06
B_ASV00165	Bacteria	Proteobacteria	Alphaproteobacteria	Un_Alphaproteobacteria	Un_Alphaproteobacteria	Un_Alphaproteobacteria	Un_Alphaproteobacteria						3.11314	A02	4.08515e-08	4.41863e-06
B_ASV00318	Bacteria	Proteobacteria	Gammaproteobacteria	Nitrosococcales	Nitrosococcaceae	AqS1	Un_AqS1						3.00289	A02	2.23453e-06	3.73912e-05
B_ASV00082	Bacteria	Proteobacteria	Gammaproteobacteria	Pseudomonadales	KI89A clade	Un_KI89A clade	Un_KI89A clade						3.07235	A02	3.04366e-05	0.00023327
B_ASV00139	Bacteria	Proteobacteria	Gammaproteobacteria	Un_Gammaproteobacteria	Un_Gammaproteobacteria	Un_Gammaproteobacteria	Un_Gammaproteobacteria						3.11113	A02	1.64007e-07	8.90071e-06
B_ASV00237	Bacteria	Proteobacteria	Gammaproteobacteria	Un_Gammaproteobacteria	Un_Gammaproteobacteria	Un_Gammaproteobacteria	Un_Gammaproteobacteria						3.01279	A02	5.95773e-07	1.73379e-05
B_ASV00039	Bacteria	Acidobacteriota	Thermoanaerobaculia	Thermoanaerobaculales	Thermoanaerobaculaceae	Subgroup 10	Un_Subgroup 10						3.17934	P03	2.70042e-05	0.000213482
B_ASV00059	Bacteria	Acidobacteriota	Thermoanaerobaculia	Thermoanaerobaculales	Thermoanaerobaculaceae	Subgroup 10	Un_Subgroup 10						3.15876	P03	2.75949e-05	0.000216448
B_ASV00011	Bacteria	Proteobacteria	Alphaproteobacteria	Rhizobiales	Methyloligellaceae	Methyloceanibacter	Un_Methyloceanibacter						2.91139	P03	0.000237472	0.00110381
B_ASV00095	Bacteria	Proteobacteria	Gammaproteobacteria	Steroidobacterales	Woeseiaceae	Woeseia	Un_Woeseia						3.16853	P03	3.8679e-07	1.41053e-05
B_ASV00280	Bacteria	Bacteroidota	Bacteroidia	Flavobacteriales	Flavobacteriaceae	Aquibacter	Un_Aquibacter		3.02149	UP	0.0012528	0.0154333
B_ASV00326	Bacteria	Bacteroidota	Bacteroidia	Chitinophagales	Saprospiraceae	Un_Saprospiraceae	Un_Saprospiraceae		3.05938	UP	2.57802e-05	0.00191729
B_ASV00525	Bacteria	Acidobacteriota	Thermoanaerobaculia	Thermoanaerobaculales	Thermoanaerobaculaceae	Subgroup 23	Un_Subgroup 23						2.73869	P02	0.000367788	0.00160199
B_ASV00315	Bacteria	Actinobacteriota	Acidimicrobiia	Microtrichales	Microtrichaceae	Sva0996 marine group	Un_Sva0996 marine group						3.10836	P02	2.58747e-06	4.22409e-05
B_ASV00120	Bacteria	Bacteroidota	Bacteroidia	Bacteroidales	Bacteroidetes BD2-2	Un_Bacteroidetes BD2-2	Un_Bacteroidetes BD2-2						2.96942	P02	2.60519e-05	0.000208415
B_ASV00044	Bacteria	Campylobacterota	Campylobacteria	Campylobacterales	Sulfurovaceae	Sulfurovum	Un_Sulfurovum						3.16882	P02	5.85569e-07	1.72915e-05
B_ASV00365	Bacteria	Chloroflexi	Anaerolineae	Anaerolineales	Anaerolineaceae	Un_Anaerolineaceae	Un_Anaerolineaceae						2.88745	P02	6.10913e-05	0.000410525
B_ASV00278	Bacteria	Desulfobacterota	Desulfobulbia	Desulfobulbales	Desulfocapsaceae	Un_Desulfocapsaceae	Un_Desulfocapsaceae						2.93561	P02	3.74053e-06	5.25244e-05
B_ASV00283	Bacteria	Proteobacteria	Gammaproteobacteria	Thiotrichales	Thiotrichaceae	Un_Thiotrichaceae	Un_Thiotrichaceae						2.91618	P02	1.87654e-05	0.000172956
B_ASV00171	Bacteria	Proteobacteria	Alphaproteobacteria	Rhizobiales	Methyloligellaceae	Un_Methyloligellaceae	Un_Methyloligellaceae						3.08322	A02	8.10608e-07	2.0019e-05
B_ASV00123	Bacteria	Proteobacteria	Gammaproteobacteria	AT-s2-59	Un_AT-s2-59	Un_AT-s2-59	Un_AT-s2-59						3.0672	A02	5.0094e-06	6.5705e-05
B_ASV00289	Bacteria	Proteobacteria	Gammaproteobacteria	Pseudomonadales	Un_Pseudomonadales	Un_Pseudomonadales	Un_Pseudomonadales						2.94805	A02	9.78091e-06	0.00010674
B_ASV00015	Bacteria	Desulfobacterota	Desulfobulbia	Desulfobulbales	Desulfobulbaceae	Un_Desulfobulbaceae	Un_Desulfobulbaceae						2.90949	P03	0.00102463	0.00345389
B_ASV00117	Bacteria	Sva0485	Un_Sva0485	Un_Sva0485	Un_Sva0485	Un_Sva0485	Un_Sva0485		3.01125	DEEP	9.55149e-05	0.00311925
B_ASV00157	Bacteria	Proteobacteria	Alphaproteobacteria	Rhizobiales	Hyphomicrobiaceae	Filomicrobium	Un_Filomicrobium						2.925	P02	8.45262e-05	0.000528749
B_ASV00943	Bacteria	Proteobacteria	Gammaproteobacteria	Pseudomonadales	Halieaceae	Un_Halieaceae	Un_Halieaceae						2.70689	P02	0.00625836	0.0148896
B_ASV00016	Bacteria	Sva0485	Un_Sva0485	Un_Sva0485	Un_Sva0485	Un_Sva0485	Un_Sva0485						2.87524	P03	0.00234297	0.00660771
B_ASV00227	Bacteria	NB1-j	Un_NB1-j	Un_NB1-j	Un_NB1-j	Un_NB1-j	Un_NB1-j						2.9773	A02	2.91045e-05	0.000226519
B_ASV00026	Bacteria	Chloroflexi	Anaerolineae	Anaerolineales	Anaerolineaceae	Un_Anaerolineaceae	Un_Anaerolineaceae						3.00345	P03	2.16764e-05	0.000177658
B_ASV00012	Bacteria	Desulfobacterota	Desulfobacteria	Desulfobacterales	Desulfosarcinaceae	Sva0081 sediment group	Un_Sva0081 sediment group						2.99071	P03	0.00192115	0.00576634
B_ASV00004	Bacteria	Desulfobacterota	Syntrophobacteria	Syntrophobacterales	Un_Syntrophobacterales	Un_Syntrophobacterales	Un_Syntrophobacterales						3.05514	P03	0.00109477	0.00363354
B_ASV01138	Bacteria	Bacteroidota	Bacteroidia	Un_Bacteroidia	Un_Bacteroidia	Un_Bacteroidia	Un_Bacteroidia						2.67108	A01b	1.80761e-06	3.34165e-05
B_ASV00569	Bacteria	Desulfobacterota	Desulfobacteria	Desulfobacterales	Desulfosarcinaceae	Un_Desulfosarcinaceae	Un_Desulfosarcinaceae						2.71782	A01b	0.000148382	0.000807455
B_ASV01878	Bacteria	Proteobacteria	Alphaproteobacteria	Rhizobiales	Hyphomicrobiaceae	Filomicrobium	Un_Filomicrobium						2.66603	A01b	2.08444e-05	0.000172956
B_ASV00857	Bacteria	Proteobacteria	Gammaproteobacteria	Un_Gammaproteobacteria	Un_Gammaproteobacteria	Un_Gammaproteobacteria	Un_Gammaproteobacteria						2.71178	A01b	0.000840752	0.0029345
B_ASV04445	Bacteria	Proteobacteria	Gammaproteobacteria	Un_Gammaproteobacteria	Un_Gammaproteobacteria	Un_Gammaproteobacteria	Un_Gammaproteobacteria						2.73212	A01b	0.000209563	0.000997163
B_ASV05073	Bacteria	Proteobacteria	Gammaproteobacteria	Un_Gammaproteobacteria	Un_Gammaproteobacteria	Un_Gammaproteobacteria	Un_Gammaproteobacteria						2.86516	A01b	0.000209563	0.000997163
B_ASV00683	Bacteria	Acidobacteriota	Subgroup 21	Un_Subgroup 21	Un_Subgroup 21	Un_Subgroup 21	Un_Subgroup 21						2.89738	A02	1.36785e-07	8.65287e-06
B_ASV01714	Bacteria	Acidobacteriota	Subgroup 5	Un_Subgroup 5	Un_Subgroup 5	Un_Subgroup 5	Un_Subgroup 5						2.60092	A02	1.80761e-06	3.34165e-05
B_ASV01042	Bacteria	Acidobacteriota	Thermoanaerobaculia	Thermoanaerobaculales	Thermoanaerobaculaceae	Subgroup 10	Un_Subgroup 10						2.77494	A02	0.000351161	0.00153959
B_ASV00408	Bacteria	Actinobacteriota	Acidimicrobiia	Actinomarinales	Un_Actinomarinales	Un_Actinomarinales	Un_Actinomarinales						3.29887	A02	9.01982e-09	1.81118e-06
B_ASV02046	Bacteria	Actinobacteriota	Acidimicrobiia	Actinomarinales	Un_Actinomarinales	Un_Actinomarinales	Un_Actinomarinales						2.66181	A02	0.000209563	0.000997163
B_ASV00464	Bacteria	Actinobacteriota	Thermoleophilia	Gaiellales	Un_Gaiellales	Un_Gaiellales	Un_Gaiellales						2.88374	A02	1.80761e-06	3.34165e-05
B_ASV00445	Bacteria	Actinobacteriota	Thermoleophilia	Solirubrobacterales	67-14	Un_67-14	Un_67-14						3.07756	A02	9.01982e-09	1.81118e-06
B_ASV00534	Bacteria	Bacteroidota	Bacteroidia	Cytophagales	Cyclobacteriaceae	Un_Cyclobacteriaceae	Un_Cyclobacteriaceae						2.84524	A02	6.45504e-07	1.77558e-05
B_ASV00760	Bacteria	Bacteroidota	Ignavibacteria	Ignavibacteriales	PHOS-HE36	Un_PHOS-HE36	Un_PHOS-HE36						2.70476	A02	0.000104878	0.000621224
B_ASV00185	Bacteria	Desulfobacterota	Syntrophobacteria	Syntrophobacterales	Un_Syntrophobacterales	Un_Syntrophobacterales	Un_Syntrophobacterales						2.83588	A02	2.08444e-05	0.000172956
B_ASV00432	Bacteria	Desulfobacterota	Syntrophobacteria	Syntrophobacterales	Un_Syntrophobacterales	Un_Syntrophobacterales	Un_Syntrophobacterales						2.75067	A02	0.000104878	0.000621224
B_ASV00628	Bacteria	Desulfobacterota	Syntrophobacteria	Syntrophobacterales	Un_Syntrophobacterales	Un_Syntrophobacterales	Un_Syntrophobacterales						2.67888	A02	2.08444e-05	0.000172956
B_ASV00620	Bacteria	Desulfobacterota	Un_Desulfobacterota	Un_Desulfobacterota	Un_Desulfobacterota	Un_Desulfobacterota	Un_Desulfobacterota						2.7611	A02	2.08444e-05	0.000172956
B_ASV00882	Bacteria	Firmicutes	Clostridia	Peptostreptococcales-Tissierellales	Anaeromicrobium	Un_Anaeromicrobium	Un_Anaeromicrobium						2.72272	A02	0.000243786	0.00112276
B_ASV01062	Bacteria	Gemmatimonadota	AKAU4049	Un_AKAU4049	Un_AKAU4049	Un_AKAU4049	Un_AKAU4049						2.67327	A02	0.000209563	0.000997163
B_ASV01535	Bacteria	Gemmatimonadota	AKAU4049	Un_AKAU4049	Un_AKAU4049	Un_AKAU4049	Un_AKAU4049						2.62835	A02	0.000209563	0.000997163
B_ASV00536	Bacteria	Gemmatimonadota	BD2-11 terrestrial group	Un_BD2-11 terrestrial group	Un_BD2-11 terrestrial group	Un_BD2-11 terrestrial group	Un_BD2-11 terrestrial group						2.82018	A02	0.000104878	0.000621224
B_ASV00311	Bacteria	NB1-j	Un_NB1-j	Un_NB1-j	Un_NB1-j	Un_NB1-j	Un_NB1-j						3.05823	A02	9.01982e-09	1.81118e-06
B_ASV00488	Bacteria	NB1-j	Un_NB1-j	Un_NB1-j	Un_NB1-j	Un_NB1-j	Un_NB1-j						2.89745	A02	1.36785e-07	8.65287e-06
B_ASV00678	Bacteria	NB1-j	Un_NB1-j	Un_NB1-j	Un_NB1-j	Un_NB1-j	Un_NB1-j						2.69486	A02	2.08444e-05	0.000172956
B_ASV00814	Bacteria	NB1-j	Un_NB1-j	Un_NB1-j	Un_NB1-j	Un_NB1-j	Un_NB1-j						2.69412	A02	2.08444e-05	0.000172956
B_ASV00840	Bacteria	NB1-j	Un_NB1-j	Un_NB1-j	Un_NB1-j	Un_NB1-j	Un_NB1-j						3.05167	A02	1.36785e-07	8.65287e-06
B_ASV00891	Bacteria	NB1-j	Un_NB1-j	Un_NB1-j	Un_NB1-j	Un_NB1-j	Un_NB1-j						2.71495	A02	1.80761e-06	3.34165e-05
B_ASV00928	Bacteria	NB1-j	Un_NB1-j	Un_NB1-j	Un_NB1-j	Un_NB1-j	Un_NB1-j						2.61526	A02	0.00119857	0.00393899
B_ASV01104	Bacteria	NB1-j	Un_NB1-j	Un_NB1-j	Un_NB1-j	Un_NB1-j	Un_NB1-j						2.72734	A02	0.00102516	0.00345389
B_ASV01243	Bacteria	NB1-j	Un_NB1-j	Un_NB1-j	Un_NB1-j	Un_NB1-j	Un_NB1-j						2.72029	A02	1.36785e-07	8.65287e-06
B_ASV00518	Bacteria	Nitrospirota	Nitrospiria	Nitrospirales	Nitrospiraceae	Nitrospira	Un_Nitrospira						2.98865	A02	9.01982e-09	1.81118e-06
B_ASV00303	Bacteria	Planctomycetota	Phycisphaerae	Phycisphaerales	Phycisphaeraceae	Urania-1B-19 marine sediment group	Un_Urania-1B-19 marine sediment group						2.96886	A02	2.55631e-05	0.000205323
B_ASV00647	Bacteria	Proteobacteria	Alphaproteobacteria	Kiloniellales	Kiloniellaceae	Limibacillus	Un_Limibacillus						2.71717	A02	2.08444e-05	0.000172956
B_ASV00290	Bacteria	Proteobacteria	Alphaproteobacteria	Kiloniellales	Kiloniellaceae	Un_Kiloniellaceae	Un_Kiloniellaceae						3.20006	A02	9.01982e-09	1.81118e-06
B_ASV00458	Bacteria	Proteobacteria	Alphaproteobacteria	Kiloniellales	Kiloniellaceae	Un_Kiloniellaceae	Un_Kiloniellaceae						2.84566	A02	1.80761e-06	3.34165e-05
B_ASV00484	Bacteria	Proteobacteria	Alphaproteobacteria	Kiloniellales	Kiloniellaceae	Un_Kiloniellaceae	Un_Kiloniellaceae						2.897	A02	2.08444e-05	0.000172956
B_ASV00737	Bacteria	Proteobacteria	Alphaproteobacteria	Kiloniellales	Kiloniellaceae	Un_Kiloniellaceae	Un_Kiloniellaceae						2.75474	A02	0.000104878	0.000621224
B_ASV00367	Bacteria	Proteobacteria	Alphaproteobacteria	Rhizobiales	Hyphomicrobiaceae	Un_Hyphomicrobiaceae	Un_Hyphomicrobiaceae						2.9342	A02	1.80761e-06	3.34165e-05
B_ASV00096	Bacteria	Proteobacteria	Alphaproteobacteria	Rhizobiales	Methyloligellaceae	Un_Methyloligellaceae	Un_Methyloligellaceae						3.2789	A02	9.01982e-09	1.81118e-06
B_ASV00383	Bacteria	Proteobacteria	Alphaproteobacteria	Rhizobiales	Methyloligellaceae	Un_Methyloligellaceae	Un_Methyloligellaceae						2.95328	A02	6.45504e-07	1.77558e-05
B_ASV01448	Bacteria	Proteobacteria	Alphaproteobacteria	Rhizobiales	Methyloligellaceae	Un_Methyloligellaceae	Un_Methyloligellaceae						2.78293	A02	2.08444e-05	0.000172956
B_ASV00528	Bacteria	Proteobacteria	Alphaproteobacteria	Rhizobiales	Rhizobiaceae	Un_Rhizobiaceae	Un_Rhizobiaceae						2.88018	A02	3.64625e-05	0.000267214
B_ASV01182	Bacteria	Proteobacteria	Alphaproteobacteria	Rhizobiales	Un_Rhizobiales	Un_Rhizobiales	Un_Rhizobiales						2.67988	A02	0.000209563	0.000997163
B_ASV00605	Bacteria	Proteobacteria	Alphaproteobacteria	Un_Alphaproteobacteria	Un_Alphaproteobacteria	Un_Alphaproteobacteria	Un_Alphaproteobacteria						3.08589	A02	9.01982e-09	1.81118e-06
B_ASV00750	Bacteria	Proteobacteria	Alphaproteobacteria	Un_Alphaproteobacteria	Un_Alphaproteobacteria	Un_Alphaproteobacteria	Un_Alphaproteobacteria						2.75974	A02	4.8396e-05	0.000344607
B_ASV01008	Bacteria	Proteobacteria	Alphaproteobacteria	Un_Alphaproteobacteria	Un_Alphaproteobacteria	Un_Alphaproteobacteria	Un_Alphaproteobacteria						2.786	A02	0.000308859	0.0013782
B_ASV01071	Bacteria	Proteobacteria	Alphaproteobacteria	Un_Alphaproteobacteria	Un_Alphaproteobacteria	Un_Alphaproteobacteria	Un_Alphaproteobacteria						2.85598	A02	1.80761e-06	3.34165e-05
B_ASV01209	Bacteria	Proteobacteria	Alphaproteobacteria	Un_Alphaproteobacteria	Un_Alphaproteobacteria	Un_Alphaproteobacteria	Un_Alphaproteobacteria						2.68789	A02	2.08444e-05	0.000172956
B_ASV02315	Bacteria	Proteobacteria	Alphaproteobacteria	Un_Alphaproteobacteria	Un_Alphaproteobacteria	Un_Alphaproteobacteria	Un_Alphaproteobacteria						2.84864	A02	0.000209563	0.000997163
B_ASV02664	Bacteria	Proteobacteria	Alphaproteobacteria	Un_Alphaproteobacteria	Un_Alphaproteobacteria	Un_Alphaproteobacteria	Un_Alphaproteobacteria						2.64746	A02	2.08444e-05	0.000172956
B_ASV00561	Bacteria	Proteobacteria	Gammaproteobacteria	AT-s2-59	Un_AT-s2-59	Un_AT-s2-59	Un_AT-s2-59						2.81001	A02	1.80761e-06	3.34165e-05
B_ASV00797	Bacteria	Proteobacteria	Gammaproteobacteria	AT-s2-59	Un_AT-s2-59	Un_AT-s2-59	Un_AT-s2-59						2.74023	A02	2.08444e-05	0.000172956
B_ASV01763	Bacteria	Proteobacteria	Gammaproteobacteria	AT-s2-59	Un_AT-s2-59	Un_AT-s2-59	Un_AT-s2-59						2.66797	A02	2.08444e-05	0.000172956
B_ASV00526	Bacteria	Proteobacteria	Gammaproteobacteria	Nitrosococcales	Nitrosococcaceae	Un_Nitrosococcaceae	Un_Nitrosococcaceae						2.78733	A02	8.95309e-06	0.000101482
B_ASV00321	Bacteria	Proteobacteria	Gammaproteobacteria	Pseudomonadales	KI89A clade	Un_KI89A clade	Un_KI89A clade						3.1022	A02	9.01982e-09	1.81118e-06
B_ASV00562	Bacteria	Proteobacteria	Gammaproteobacteria	Pseudomonadales	KI89A clade	Un_KI89A clade	Un_KI89A clade						2.81806	A02	2.08444e-05	0.000172956
B_ASV01396	Bacteria	Proteobacteria	Gammaproteobacteria	Pseudomonadales	MBAE14	Un_MBAE14	Un_MBAE14						2.56046	A02	0.000209563	0.000997163
B_ASV00271	Bacteria	Proteobacteria	Gammaproteobacteria	Steroidobacterales	Woeseiaceae	Woeseia	Un_Woeseia						2.80836	A02	0.000209563	0.000997163
B_ASV00336	Bacteria	Proteobacteria	Gammaproteobacteria	Steroidobacterales	Woeseiaceae	Woeseia	Un_Woeseia						2.82162	A02	2.08444e-05	0.000172956
B_ASV00480	Bacteria	Proteobacteria	Gammaproteobacteria	Steroidobacterales	Woeseiaceae	Woeseia	Un_Woeseia						2.74881	A02	0.000209563	0.000997163
B_ASV00342	Bacteria	Proteobacteria	Gammaproteobacteria	Un_Gammaproteobacteria	Un_Gammaproteobacteria	Un_Gammaproteobacteria	Un_Gammaproteobacteria						3.22935	A02	9.01982e-09	1.81118e-06
B_ASV00354	Bacteria	Proteobacteria	Gammaproteobacteria	Un_Gammaproteobacteria	Un_Gammaproteobacteria	Un_Gammaproteobacteria	Un_Gammaproteobacteria						2.84024	A02	3.41075e-05	0.000251793
B_ASV00444	Bacteria	Proteobacteria	Gammaproteobacteria	Un_Gammaproteobacteria	Un_Gammaproteobacteria	Un_Gammaproteobacteria	Un_Gammaproteobacteria						3.34879	A02	9.01982e-09	1.81118e-06
B_ASV01097	Bacteria	Proteobacteria	Gammaproteobacteria	Un_Gammaproteobacteria	Un_Gammaproteobacteria	Un_Gammaproteobacteria	Un_Gammaproteobacteria						2.71829	A02	0.000209563	0.000997163
B_ASV01291	Bacteria	Proteobacteria	Gammaproteobacteria	Un_Gammaproteobacteria	Un_Gammaproteobacteria	Un_Gammaproteobacteria	Un_Gammaproteobacteria						2.7679	A02	1.36785e-07	8.65287e-06
B_ASV01542	Bacteria	Proteobacteria	Gammaproteobacteria	Un_Gammaproteobacteria	Un_Gammaproteobacteria	Un_Gammaproteobacteria	Un_Gammaproteobacteria						2.58136	A02	0.000175648	0.000940538
B_ASV01560	Bacteria	Proteobacteria	Gammaproteobacteria	Un_Gammaproteobacteria	Un_Gammaproteobacteria	Un_Gammaproteobacteria	Un_Gammaproteobacteria						2.69904	A02	2.08444e-05	0.000172956
B_ASV00262	Bacteria	Sva0485	Un_Sva0485	Un_Sva0485	Un_Sva0485	Un_Sva0485	Un_Sva0485						3.01807	A02	9.70161e-07	2.31915e-05
B_ASV01737	Bacteria	Actinobacteriota	Coriobacteriia	OPB41	Un_OPB41	Un_OPB41	Un_OPB41						2.85845	P02	2.08444e-05	0.000172956
B_ASV01504	Bacteria	Bacteroidota	Bacteroidia	Bacteroidales	Prolixibacteraceae	Roseimarinus	Un_Roseimarinus						2.66061	P02	0.000209563	0.000997163
B_ASV00548	Bacteria	Bacteroidota	Bacteroidia	Flavobacteriales	Flavobacteriaceae	Aquibacter	Un_Aquibacter						2.72244	P02	2.08444e-05	0.000172956
B_ASV00790	Bacteria	Campylobacterota	Campylobacteria	Campylobacterales	Sulfurovaceae	Sulfurovum	Un_Sulfurovum						2.69458	P02	2.08444e-05	0.000172956
B_ASV00933	Bacteria	Campylobacterota	Campylobacteria	Campylobacterales	Sulfurovaceae	Sulfurovum	Un_Sulfurovum						2.8421	P02	1.80761e-06	3.34165e-05
B_ASV00941	Bacteria	Campylobacterota	Campylobacteria	Campylobacterales	Sulfurovaceae	Sulfurovum	Un_Sulfurovum						2.6006	P02	0.000209563	0.000997163
B_ASV00260	Bacteria	Chloroflexi	Anaerolineae	Anaerolineales	Anaerolineaceae	Un_Anaerolineaceae	Un_Anaerolineaceae						2.85154	P02	0.000411437	0.00174665
B_ASV00499	Bacteria	Chloroflexi	Anaerolineae	Un_Anaerolineae	Un_Anaerolineae	Un_Anaerolineae	Un_Anaerolineae						2.78181	P02	3.20931e-05	0.000242267
B_ASV01939	Bacteria	Chloroflexi	KD4-96	KD4-96	KD4-96	KD4-96	KD4-96						2.54928	P02	0.000209563	0.000997163
B_ASV00612	Bacteria	Desulfobacterota	Desulfobacteria	Desulfobacterales	Desulfosarcinaceae	LCP-80	Un_LCP-80						2.62736	P02	2.08444e-05	0.000172956
B_ASV00660	Bacteria	Desulfobacterota	Desulfobacteria	Desulfobacterales	Desulfosarcinaceae	Sva0081 sediment group	Un_Sva0081 sediment group						2.65211	P02	0.00161486	0.00508251
B_ASV01052	Bacteria	Desulfobacterota	Desulfobulbia	Desulfobulbales	Desulfobulbaceae	Desulfobulbus	Un_Desulfobulbus						2.79329	P02	0.000209563	0.000997163
B_ASV00811	Bacteria	Desulfobacterota	Desulfobulbia	Desulfobulbales	Desulfobulbaceae	Un_Desulfobulbaceae	Un_Desulfobulbaceae						2.71728	P02	0.000209563	0.000997163
B_ASV00677	Bacteria	Proteobacteria	Alphaproteobacteria	Rhodobacterales	Rhodobacteraceae	Un_Rhodobacteraceae	Un_Rhodobacteraceae						2.77465	P02	2.08444e-05	0.000172956
B_ASV01096	Bacteria	Proteobacteria	Gammaproteobacteria	B2M28	Un_B2M28	Un_B2M28	Un_B2M28						2.82243	P02	0.000209563	0.000997163
B_ASV00585	Bacteria	Proteobacteria	Gammaproteobacteria	Enterobacterales	Psychromonadaceae	Psychromonas	Un_Psychromonas						2.68045	P02	0.000148382	0.000807455
B_ASV00299	Bacteria	Proteobacteria	Gammaproteobacteria	Steroidobacterales	Woeseiaceae	Woeseia	Un_Woeseia						2.89238	P02	1.36785e-07	8.65287e-06
B_ASV00508	Bacteria	Proteobacteria	Gammaproteobacteria	Steroidobacterales	Woeseiaceae	Woeseia	Un_Woeseia						2.74914	P02	4.0682e-05	0.000295976
B_ASV01070	Bacteria	Proteobacteria	Gammaproteobacteria	Un_Gammaproteobacteria	Un_Gammaproteobacteria	Un_Gammaproteobacteria	Un_Gammaproteobacteria						2.71063	P02	1.36785e-07	8.65287e-06
B_ASV01231	Bacteria	Schekmanbacteria	Un_Schekmanbacteria	Un_Schekmanbacteria	Un_Schekmanbacteria	Un_Schekmanbacteria	Un_Schekmanbacteria						2.96386	P02	0.000209563	0.000997163
B_ASV00317	Bacteria	Acidobacteriota	Thermoanaerobaculia	Thermoanaerobaculales	Thermoanaerobaculaceae	Subgroup 10	Un_Subgroup 10						3.0167	P03	2.55631e-05	0.000205323
B_ASV00009	Bacteria	Desulfobacterota	Syntrophobacteria	Syntrophobacterales	Un_Syntrophobacterales	Un_Syntrophobacterales	Un_Syntrophobacterales						2.86113	P03	0.0104288	0.0220665
B_ASV00621	Bacteria	Planctomycetota	Planctomycetes	Pirellulales	Pirellulaceae	Un_Pirellulaceae	Un_Pirellulaceae						2.79858	P03	0.00102516	0.00345389
B_ASV00238	Bacteria	Proteobacteria	Gammaproteobacteria	Burkholderiales	Comamonadaceae	Aquabacterium	Un_Aquabacterium						3.0071	P03	1.80761e-06	3.34165e-05
B_ASV00080	Bacteria	Schekmanbacteria	Un_Schekmanbacteria	Un_Schekmanbacteria	Un_Schekmanbacteria	Un_Schekmanbacteria	Un_Schekmanbacteria						3.10554	P03	0.0003145	0.00140026
B_ASV00456	Bacteria	Acidobacteriota	Aminicenantia	Aminicenantales	Un_Aminicenantales	Un_Aminicenantales	Un_Aminicenantales		2.96745	DEEP	0.0011898	0.0148875
B_ASV00483	Bacteria	Acidobacteriota	Vicinamibacteria	Subgroup 9	Un_Subgroup 9	Un_Subgroup 9	Un_Subgroup 9		3.00419	DEEP	0.000325507	0.00640801
B_ASV01282	Bacteria	Chloroflexi	Anaerolineae	Anaerolineales	Anaerolineaceae	Un_Anaerolineaceae	Un_Anaerolineaceae		2.92111	DEEP	0.00418745	0.042971
B_ASV00134	Bacteria	Chloroflexi	Anaerolineae	Un_Anaerolineae	Un_Anaerolineae	Un_Anaerolineae	Un_Anaerolineae		3.1491	DEEP	4.71782e-05	0.00270668
B_ASV00423	Bacteria	Desulfobacterota	Desulfobaccia	Desulfobaccales	Desulfobaccaceae	Desulfobacca	Un_Desulfobacca		2.89763	DEEP	0.00257492	0.029887
B_ASV01114	Bacteria	Desulfobacterota	Desulfobacteria	Desulfobacterales	Desulfosarcinaceae	SEEP-SRB1	Un_SEEP-SRB1		2.87688	DEEP	0.00497825	0.0490016
B_ASV00193	Bacteria	Proteobacteria	Gammaproteobacteria	Un_Gammaproteobacteria	Un_Gammaproteobacteria	Un_Gammaproteobacteria	Un_Gammaproteobacteria		2.8739	DEEP	0.0037329	0.0412582
B_ASV00391	Bacteria	Sva0485	Un_Sva0485	Un_Sva0485	Un_Sva0485	Un_Sva0485	Un_Sva0485		2.93354	MED	0.00120109	0.0148875
B_ASV01745	Bacteria	Acidobacteriota	Blastocatellia	Blastocatellales	Blastocatellaceae	Blastocatella	Un_Blastocatella		2.67134	UP	0.00120109	0.0148875
B_ASV00711	Bacteria	Acidobacteriota	Subgroup 26	Un_Subgroup 26	Un_Subgroup 26	Un_Subgroup 26	Un_Subgroup 26		2.9069	UP	0.00190543	0.0227744
B_ASV00256	Bacteria	Actinobacteriota	Acidimicrobiia	Actinomarinales	Un_Actinomarinales	Un_Actinomarinales	Un_Actinomarinales		3.01135	UP	0.000205868	0.00492124
B_ASV00651	Bacteria	Actinobacteriota	Acidimicrobiia	Actinomarinales	Un_Actinomarinales	Un_Actinomarinales	Un_Actinomarinales		2.9599	UP	0.000434692	0.00823454
B_ASV00654	Bacteria	Actinobacteriota	Acidimicrobiia	Actinomarinales	Un_Actinomarinales	Un_Actinomarinales	Un_Actinomarinales		2.89803	UP	0.000325507	0.00640801
B_ASV00699	Bacteria	Actinobacteriota	Acidimicrobiia	Actinomarinales	Un_Actinomarinales	Un_Actinomarinales	Un_Actinomarinales		2.78606	UP	0.00120109	0.0148875
B_ASV01350	Bacteria	Actinobacteriota	Actinobacteria	PeM15	Un_PeM15	Un_PeM15	Un_PeM15		2.69521	UP	0.00120109	0.0148875
B_ASV00418	Bacteria	Actinobacteriota	Actinobacteria	Un_Actinobacteria	Un_Actinobacteria	Un_Actinobacteria	Un_Actinobacteria		2.94809	UP	0.000259718	0.00543244
B_ASV00179	Bacteria	Bacteroidota	Bacteroidia	Chitinophagales	Saprospiraceae	Un_Saprospiraceae	Un_Saprospiraceae		3.12496	UP	1.86418e-06	0.00142155
B_ASV01249	Bacteria	Bacteroidota	Bacteroidia	Chitinophagales	Saprospiraceae	Un_Saprospiraceae	Un_Saprospiraceae		2.68929	UP	0.00120109	0.0148875
B_ASV00517	Bacteria	Bacteroidota	Bacteroidia	Flavobacteriales	Flavobacteriaceae	Aquibacter	Un_Aquibacter		2.95239	UP	0.00137067	0.0166806
B_ASV00959	Bacteria	Bacteroidota	Bacteroidia	Flavobacteriales	Flavobacteriaceae	Aquibacter	Un_Aquibacter		2.93266	UP	0.000424813	0.00812404
B_ASV00355	Bacteria	Bacteroidota	Bacteroidia	Flavobacteriales	Flavobacteriaceae	Lutibacter	Un_Lutibacter		2.96385	UP	0.000817901	0.0131388
B_ASV00110	Bacteria	Bacteroidota	Bacteroidia	Flavobacteriales	Flavobacteriaceae	Ulvibacter	Un_Ulvibacter		2.97883	UP	6.41668e-05	0.00283592
B_ASV00549	Bacteria	Campylobacterota	Campylobacteria	Campylobacterales	Arcobacteraceae	Un_Arcobacteraceae	Un_Arcobacteraceae		2.93052	UP	6.80936e-05	0.00283592
B_ASV01807	Bacteria	Cyanobacteria	Cyanobacteriia	Synechococcales	Cyanobiaceae	Cyanobium PCC-6307	Un_Cyanobium PCC-6307		2.79287	UP	0.00418745	0.042971
B_ASV00544	Bacteria	Gemmatimonadota	BD2-11 terrestrial group	Un_BD2-11 terrestrial group	Un_BD2-11 terrestrial group	Un_BD2-11 terrestrial group	Un_BD2-11 terrestrial group		2.88809	UP	0.00342839	0.0384593
B_ASV00967	Bacteria	Planctomycetota	Planctomycetes	Pirellulales	Pirellulaceae	Blastopirellula	Un_Blastopirellula		2.91216	UP	8.31372e-05	0.00303527
B_ASV00079	Bacteria	Planctomycetota	Planctomycetes	Pirellulales	Pirellulaceae	Rubripirellula	Un_Rubripirellula		3.02946	UP	0.00378834	0.0413423
B_ASV00557	Bacteria	Proteobacteria	Alphaproteobacteria	Caulobacterales	Hyphomonadaceae	Hyphomonas	Un_Hyphomonas		2.75661	UP	0.0011898	0.0148875
B_ASV00083	Bacteria	Proteobacteria	Alphaproteobacteria	Rhizobiales	Rhizobiaceae	Cohaesibacter	Un_Cohaesibacter		2.85669	UP	0.00240108	0.0280312
B_ASV00137	Bacteria	Proteobacteria	Alphaproteobacteria	Rhizobiales	Rhizobiaceae	Hoeflea	Un_Hoeflea		3.03778	UP	5.90674e-06	0.00142155
B_ASV00644	Bacteria	Proteobacteria	Alphaproteobacteria	Rhodobacterales	Rhodobacteraceae	Un_Rhodobacteraceae	Un_Rhodobacteraceae		2.79295	UP	0.0044414	0.0452437
B_ASV01418	Bacteria	Proteobacteria	Alphaproteobacteria	Sphingomonadales	Sphingomonadaceae	Altererythrobacter	ishigakiensis		2.73699	UP	0.00418745	0.042971
B_ASV00475	Bacteria	Proteobacteria	Gammaproteobacteria	Enterobacterales	Vibrionaceae	Vibrio	Un_Vibrio		2.92056	UP	1.99584e-05	0.0015414
B_ASV00221	Bacteria	Proteobacteria	Gammaproteobacteria	Pseudomonadales	Halieaceae	Un_Halieaceae	Un_Halieaceae		2.93971	UP	0.00172001	0.0208059
B_ASV01021	Bacteria	Proteobacteria	Gammaproteobacteria	Pseudomonadales	KI89A clade	Un_KI89A clade	Un_KI89A clade		2.86647	UP	0.00377457	0.0413423
B_ASV00780	Bacteria	Proteobacteria	Gammaproteobacteria	Pseudomonadales	Nitrincolaceae	Un_Nitrincolaceae	Un_Nitrincolaceae		2.8145	UP	8.31372e-05	0.00303527
B_ASV00173	Bacteria	Proteobacteria	Gammaproteobacteria	UBA10353 marine group	Un_UBA10353 marine group	Un_UBA10353 marine group	Un_UBA10353 marine group		3.07288	UP	0.00106116	0.0148875
B_ASV01136	Bacteria	Verrucomicrobiota	Verrucomicrobiae	Opitutales	Puniceicoccaceae	Coraliomargarita	Un_Coraliomargarita		2.77258	UP	0.000325507	0.00640801

## Sheet: S7c_Eukaryota_TAX_LDA
Table S7c: Eukaryote markers determined by linear discriminant analysis (LDA) effect size (LefSe) for site and core depth
	Taxonomy											LefSE test based scores				LefSE test based scores
ASV	Kingdom	TAX1	TAX2	TAX3	TAX4	TAX5	TAX6	TAX7	TAX8	TAX9		LDA score	Core depth assigned	P values	FDR	LDA score	Site assigned	P values	FDR
E_ASV00541	Eukaryote	Opisthokonta	Fungi	Dikarya	Ascomycota	saccharomyceta	Saccharomycotina	Saccharomycetes	Saccharomycetales	Un_Saccharomycetales						3.55342	A02	0.00774758	0.019002
E_ASV00358	Eukaryote	Sar	Rhizaria	Imbricatea	Silicofilosea	Thaumatomonadida	Thaumatomastigidae	Un_Thaumatomastigidae	Un_Thaumatomastigidae	Un_Thaumatomastigidae						3.67338	A02	1.41147e-07	6.21046e-05
E_ASV00465	Eukaryote	Sar	Alveolata	Dinophyceae	Syndiniales	Un_Eukaryote	Un_Eukaryote	Un_Eukaryote	Un_Eukaryote	Un_Eukaryote						3.62479	A02	0.00417558	0.0120476
E_ASV00368	Eukaryote	Opisthokonta	Fungi	Un_Fungi	Un_Fungi	Un_Fungi	Un_Fungi	Un_Fungi	Un_Fungi	Un_Fungi						3.45351	A01b	3.53723e-07	8.83722e-05
E_ASV00060	Eukaryote	Sar	Alveolata	Apicomplexa	Conoidasida	Un_Eukaryote	Un_Eukaryote	Un_Eukaryote	Un_Eukaryote	Un_Eukaryote						3.48139	A01b	0.0015065	0.00605353
E_ASV00169	Eukaryote	Sar	Rhizaria	Un_Eukaryote	Un_Eukaryote	Un_Eukaryote	Un_Eukaryote	Un_Eukaryote	Un_Eukaryote	Un_Eukaryote						3.6691	P02	0.000207119	0.0015241
E_ASV00201	Eukaryote	Sar	Stramenopiles	Ochrophyta	Bacillariophyta	Un_Bacillariophyta	Un_Bacillariophyta	Un_Bacillariophyta	Un_Bacillariophyta	Un_Bacillariophyta		3.48012	UP	0.000276199	0.0142973
E_ASV00022	Eukaryote	Sar	Alveolata	Apicomplexa	Conoidasida	Un_Eukaryote	Un_Eukaryote	Un_Eukaryote	Un_Eukaryote	Un_Eukaryote		3.54039	UP	0.000945116	0.0332681
E_ASV00100	Eukaryote	Sar	Alveolata	Apicomplexa	Conoidasida	Un_Eukaryote	Un_Eukaryote	Un_Eukaryote	Un_Eukaryote	Un_Eukaryote		3.5292	UP	0.000424813	0.0173877
E_ASV00164	Eukaryote	Sar	Alveolata	Apicomplexa	Conoidasida	Un_Eukaryote	Un_Eukaryote	Un_Eukaryote	Un_Eukaryote	Un_Eukaryote		3.57062	UP	6.35674e-06	0.00433621
E_ASV00006	Eukaryote	Sar	Alveolata	Apicomplexa	Conoidasida	Un_Eukaryote	Un_Eukaryote	Un_Eukaryote	Un_Eukaryote	Un_Eukaryote		3.78122	UP	0.0003215	0.0143223
E_ASV02250	Eukaryote	Opisthokonta	Metazoa	Eumetazoa	Bilateria	Protostomia	Ecdysozoa	Un_Ecdysozoa	Un_Ecdysozoa	Un_Ecdysozoa						3.08379	A01b	0.000209563	0.0015241
E_ASV00093	Eukaryote	Un_Eukaryote	Un_Eukaryote	Un_Eukaryote	Un_Eukaryote	Un_Eukaryote	Un_Eukaryote	Un_Eukaryote	Un_Eukaryote	Un_Eukaryote						3.59569	A01b	3.9338e-06	0.000182197
E_ASV00303	Eukaryote	Sar	Alveolata	Apicomplexa	Conoidasida	Un_Eukaryote	Un_Eukaryote	Un_Eukaryote	Un_Eukaryote	Un_Eukaryote						3.37678	A01b	0.000243786	0.00159575
E_ASV00412	Eukaryote	Fungi	Un_Eukaryote	Un_Eukaryote	Un_Eukaryote	Un_Eukaryote	Un_Eukaryote	Un_Eukaryote	Un_Eukaryote	Un_Eukaryote						3.19461	A01b	0.000209563	0.0015241
E_ASV00446	Eukaryote	Sar	Alveolata	Apicomplexa	Conoidasida	Gregarinasina	Un_Eukaryote	Un_Eukaryote	Un_Eukaryote	Un_Eukaryote						3.3196	A01b	2.08444e-05	0.000394947
E_ASV00450	Eukaryote	Sar	Rhizaria	Retaria	Un_Eukaryote	Un_Eukaryote	Un_Eukaryote	Un_Eukaryote	Un_Eukaryote	Un_Eukaryote						3.33811	A01b	1.80761e-06	8.83722e-05
E_ASV00492	Eukaryote	Sar	Rhizaria	Retaria	Un_Eukaryote	Un_Eukaryote	Un_Eukaryote	Un_Eukaryote	Un_Eukaryote	Un_Eukaryote						3.20286	A01b	0.000243786	0.00159575
E_ASV00843	Eukaryote	Sar	Alveolata	Apicomplexa	Conoidasida	Un_Eukaryote	Un_Eukaryote	Un_Eukaryote	Un_Eukaryote	Un_Eukaryote						3.25392	A01b	2.08444e-05	0.000394947
E_ASV01356	Eukaryote	Un_Eukaryote	Un_Eukaryote	Un_Eukaryote	Un_Eukaryote	Un_Eukaryote	Un_Eukaryote	Un_Eukaryote	Un_Eukaryote	Un_Eukaryote						3.22009	A01b	2.08444e-05	0.000394947
E_ASV01489	Eukaryote	Sar	Stramenopiles	Pirsoniales	Pirsonia	Un_Eukaryote	Un_Eukaryote	Un_Eukaryote	Un_Eukaryote	Un_Eukaryote						3.13101	A01b	0.000209563	0.0015241
E_ASV03067	Eukaryote	Sar	Alveolata	Apicomplexa	Un_Eukaryote	Un_Eukaryote	Un_Eukaryote	Un_Eukaryote	Un_Eukaryote	Un_Eukaryote						3.17	A01b	0.000209563	0.0015241
E_ASV02176	Eukaryote	Sar	Rhizaria	Endomyxa	Ascetosporea	Haplosporida	Un_Haplosporida	Un_Haplosporida	Un_Haplosporida	Un_Haplosporida						3.24449	A02	0.000175648	0.00136788
E_ASV00323	Eukaryote	Sar	Rhizaria	Un_Rhizaria	Un_Rhizaria	Un_Rhizaria	Un_Rhizaria	Un_Rhizaria	Un_Rhizaria	Un_Rhizaria						3.60602	A02	1.55342e-05	0.000390574
E_ASV00540	Eukaryote	Sar	Rhizaria	Un_Rhizaria	Un_Rhizaria	Un_Rhizaria	Un_Rhizaria	Un_Rhizaria	Un_Rhizaria	Un_Rhizaria						3.59432	A02	2.97431e-05	0.000468343
E_ASV00411	Eukaryote	Amoebozoa	Tubulinea	Elardia	Un_Eukaryote	Un_Eukaryote	Un_Eukaryote	Un_Eukaryote	Un_Eukaryote	Un_Eukaryote						3.36779	A02	0.000209563	0.0015241
E_ASV00911	Eukaryote	Viridiplantae	Streptophyta	Embryophyta	Un_Eukaryote	Un_Eukaryote	Un_Eukaryote	Un_Eukaryote	Un_Eukaryote	Un_Eukaryote						3.39735	A02	0.000209563	0.0015241
E_ASV01662	Eukaryote	Un_Eukaryote	Un_Eukaryote	Un_Eukaryote	Un_Eukaryote	Un_Eukaryote	Un_Eukaryote	Un_Eukaryote	Un_Eukaryote	Un_Eukaryote						3.31733	A02	0.000209563	0.0015241
E_ASV02136	Eukaryote	Sar	Alveolata	Dinophyceae	Un_Eukaryote	Un_Eukaryote	Un_Eukaryote	Un_Eukaryote	Un_Eukaryote	Un_Eukaryote						3.29887	A02	0.00119857	0.0056856
E_ASV02214	Eukaryote	Sar	Stramenopiles	Ochrophyta	Bacillariophyta	Un_Eukaryote	Un_Eukaryote	Un_Eukaryote	Un_Eukaryote	Un_Eukaryote						3.35681	A02	0.00102516	0.00535287
E_ASV00158	Eukaryote	Sar	Alveolata	Ciliophora	Un_Ciliophora	Un_Ciliophora	Un_Ciliophora	Un_Ciliophora	Un_Ciliophora	Un_Ciliophora						3.55659	P02	0.00248003	0.00836178
E_ASV00143	Eukaryote	Sar	Alveolata	Un_Alveolata	Un_Alveolata	Un_Alveolata	Un_Alveolata	Un_Alveolata	Un_Alveolata	Un_Alveolata						3.35905	P02	0.0041157	0.0120061
E_ASV00405	Eukaryote	Sar	Stramenopiles	Ochrophyta	Un_Ochrophyta	Un_Ochrophyta	Un_Ochrophyta	Un_Ochrophyta	Un_Ochrophyta	Un_Ochrophyta						3.61467	P02	0.000110846	0.00101609
E_ASV00106	Eukaryote	Sar	Alveolata	Dinophyceae	Un_Eukaryote	Un_Eukaryote	Un_Eukaryote	Un_Eukaryote	Un_Eukaryote	Un_Eukaryote						3.68476	P02	0.0010148	0.00534743
E_ASV00187	Eukaryote	Sar	Rhizaria	Un_Eukaryote	Un_Eukaryote	Un_Eukaryote	Un_Eukaryote	Un_Eukaryote	Un_Eukaryote	Un_Eukaryote						3.65791	P02	9.01982e-09	7.93744e-06
E_ASV00560	Eukaryote	Viridiplantae	Chlorophyta	Un_Eukaryote	Un_Eukaryote	Un_Eukaryote	Un_Eukaryote	Un_Eukaryote	Un_Eukaryote	Un_Eukaryote						3.42872	P02	0.000308859	0.00195536
E_ASV00677	Eukaryote	Sar	Alveolata	Dinophyceae	Un_Eukaryote	Un_Eukaryote	Un_Eukaryote	Un_Eukaryote	Un_Eukaryote	Un_Eukaryote						3.50061	P02	2.08444e-05	0.000394947
E_ASV00196	Eukaryote	Sar	Alveolata	Apicomplexa	Conoidasida	Un_Eukaryote	Un_Eukaryote	Un_Eukaryote	Un_Eukaryote	Un_Eukaryote		3.71563	MED	0.0023567	0.0460866
E_ASV00699	Eukaryote	Sar	Alveolata	Dinophyceae	Syndiniales	Un_Eukaryote	Un_Eukaryote	Un_Eukaryote	Un_Eukaryote	Un_Eukaryote		3.32932	MED	0.0011898	0.0391465
E_ASV00379	Eukaryote	Sar	Stramenopiles	Ochrophyta	Bacillariophyta	Coscinodiscophyceae	Thalassiosirophycidae	Thalassiosirales	Skeletonemataceae	Skeletonema		3.48958	UP	0.000855393	0.0313644
E_ASV00185	Eukaryote	Sar	Stramenopiles	Un_Eukaryote	Un_Eukaryote	Un_Eukaryote	Un_Eukaryote	Un_Eukaryote	Un_Eukaryote	Un_Eukaryote		3.49953	UP	0.000593522	0.0227087
E_ASV00205	Eukaryote	Sar	Alveolata	Apicomplexa	Conoidasida	Un_Eukaryote	Un_Eukaryote	Un_Eukaryote	Un_Eukaryote	Un_Eukaryote		3.74304	UP	4.24699e-05	0.00433621
E_ASV00334	Eukaryote	Sar	Stramenopiles	Ochrophyta	Un_Eukaryote	Un_Eukaryote	Un_Eukaryote	Un_Eukaryote	Un_Eukaryote	Un_Eukaryote		3.31703	UP	0.000325507	0.0143223
E_ASV00355	Eukaryote	Sar	Alveolata	Apicomplexa	Conoidasida	Un_Eukaryote	Un_Eukaryote	Un_Eukaryote	Un_Eukaryote	Un_Eukaryote		3.34988	UP	0.00120109	0.0391465
E_ASV00466	Eukaryote	Viridiplantae	Chlorophyta	Un_Eukaryote	Un_Eukaryote	Un_Eukaryote	Un_Eukaryote	Un_Eukaryote	Un_Eukaryote	Un_Eukaryote		3.31766	UP	0.000295501	0.0143223
E_ASV00669	Eukaryote	Sar	Alveolata	Dinophyceae	Syndiniales	Un_Eukaryote	Un_Eukaryote	Un_Eukaryote	Un_Eukaryote	Un_Eukaryote		3.33594	UP	0.000434692	0.0173877
