# Supplementary material for: Exploring the Microbial Mosaic: Insights into Composition, Diversity, and Environmental Drivers in the Pearl River Estuary Sediments
Source: Microorganisms. 2024 Jun 23;12(7):1273. doi: 10.3390/microorganisms12071273 (PMC11279356; doi:10.3390/microorganisms12071273)
Supplement: Supplementary file 1 [file microorganisms-12-01273-s001.zip › Table S8_heamapt 4.24.xlsx]

## Sheet: Table S8
Table S8: Correlation between site (a) or core depth (b) and chemical parameters of sediments. Significant ASVs for both site/core depth (based on Table7) and at least one physiochemical parameter are shown. Significant effects of sediment chemical properties were examined by linear decomposition model (LDM) analysis.
Table S8a:
ASV	Kingdom	Phylum	Class	Order	Family	Genus	Relative_abundance	Chem parameter	Site
A_ASV00015	Archaea	Asgardarchaeota	Lokiarchaeia	Lokiarchaeia	Lokiarchaeia	Lokiarchaeia	1.33406	C/N	A02
A_ASV00049	Archaea	Asgardarchaeota	Lokiarchaeia	Lokiarchaeia	Lokiarchaeia	Lokiarchaeia	0.893101	TN	P02
A_ASV00013	Archaea	Crenarchaeota	Bathyarchaeia	Un_Bathyarchaeia	Un_Bathyarchaeia	Un_Bathyarchaeia	1.50644	NH4+	P02
A_ASV00013	Archaea	Crenarchaeota	Bathyarchaeia	Un_Bathyarchaeia	Un_Bathyarchaeia	Un_Bathyarchaeia	1.50644	TN	P02
A_ASV00020	Archaea	Crenarchaeota	Bathyarchaeia	Un_Bathyarchaeia	Un_Bathyarchaeia	Un_Bathyarchaeia	0.94992	C/N	A02
A_ASV00016	Archaea	Crenarchaeota	Bathyarchaeia	Un_Bathyarchaeia	Un_Bathyarchaeia	Un_Bathyarchaeia	0.843611	NH4+	P02
A_ASV00024	Archaea	Crenarchaeota	Bathyarchaeia	Un_Bathyarchaeia	Un_Bathyarchaeia	Un_Bathyarchaeia	0.828206	TN	P02
A_ASV00028	Archaea	Crenarchaeota	Bathyarchaeia	Un_Bathyarchaeia	Un_Bathyarchaeia	Un_Bathyarchaeia	0.731425	C/N	A02
A_ASV00119	Archaea	Crenarchaeota	Bathyarchaeia	Un_Bathyarchaeia	Un_Bathyarchaeia	Un_Bathyarchaeia	0.348402	NH4+	P02
A_ASV00119	Archaea	Crenarchaeota	Bathyarchaeia	Un_Bathyarchaeia	Un_Bathyarchaeia	Un_Bathyarchaeia	0.348402	TN	P02
A_ASV00217	Archaea	Crenarchaeota	Bathyarchaeia	Un_Bathyarchaeia	Un_Bathyarchaeia	Un_Bathyarchaeia	0.171685	C/N	A02
A_ASV00331	Archaea	Crenarchaeota	Bathyarchaeia	Un_Bathyarchaeia	Un_Bathyarchaeia	Un_Bathyarchaeia	0.115336	NH4+	P02
A_ASV00339	Archaea	Crenarchaeota	Bathyarchaeia	Un_Bathyarchaeia	Un_Bathyarchaeia	Un_Bathyarchaeia	0.0780288	NH4+	P02
A_ASV00061	Archaea	Crenarchaeota	Nitrososphaeria	Nitrosopumilales	Nitrosopumilaceae	Candidatus Nitrosopelagicus	0.83228	C/N	A02
A_ASV00061	Archaea	Crenarchaeota	Nitrososphaeria	Nitrosopumilales	Nitrosopumilaceae	Candidatus Nitrosopelagicus	0.83228	NH4+	A02
A_ASV00005	Archaea	Crenarchaeota	Nitrososphaeria	Nitrosopumilales	Nitrosopumilaceae	Candidatus Nitrosopumilus	3.58595	NH4+	A02
A_ASV00132	Archaea	Crenarchaeota	Nitrososphaeria	Nitrosopumilales	Nitrosopumilaceae	Un_Nitrosopumilaceae	0.439932	NH4+	A02
A_ASV00123	Archaea	Crenarchaeota	Nitrososphaeria	Nitrosopumilales	Nitrosopumilaceae	Un_Nitrosopumilaceae	0.375342	NH4+	A02
A_ASV00212	Archaea	Crenarchaeota	Nitrososphaeria	Nitrosopumilales	Nitrosopumilaceae	Un_Nitrosopumilaceae	0.215781	C/N	A02
A_ASV00259	Archaea	Hydrothermarchaeota	Hydrothermarchaeia	Hydrothermarchaeales	Un_Hydrothermarchaeales	Un_Hydrothermarchaeales	0.197499	C/N	A02
A_ASV00270	Archaea	Hydrothermarchaeota	Hydrothermarchaeia	Hydrothermarchaeales	Un_Hydrothermarchaeales	Un_Hydrothermarchaeales	0.170874	C/N	A02
A_ASV00044	Archaea	Thermoplasmatota	Thermoplasmata	Marine Benthic Group D and DHVEG-1	Un_Marine Benthic Group D and DHVEG-1	Un_Marine Benthic Group D and DHVEG-1	0.845202	NH4+	P02
A_ASV00044	Archaea	Thermoplasmatota	Thermoplasmata	Marine Benthic Group D and DHVEG-1	Un_Marine Benthic Group D and DHVEG-1	Un_Marine Benthic Group D and DHVEG-1	0.845202	TN	P02
E_ASV00465	Eukaryota	Alveolata	Dinophyceae	Syndiniales			0.198395	C/N	A02
E_ASV00060	Eukaryota	Apicomplexa	Conoidasida	Eugregarinorida	Cephaloidophoridae	Cephaloidophora	0.711408	NH4+	A01b
E_ASV00358	Eukaryota	Cercozoa	Imbricatea	Thaumatomonadida	Thaumatomastigidae		0.250566	C/N	A02
E_ASV00169	Eukaryota	Rhizaria					0.380089	NH4+	P02
E_ASV00541	Fungi	Ascomycota	Saccharomycetes	Saccharomycetales			0.130599	C/N	A02
E_ASV00368	Fungi						0.130501	NH4+	A01b
B_ASV00104	Bacteria	Acidobacteriota	Subgroup 22	Un_Subgroup 22	Un_Subgroup 22	Un_Subgroup 22	0.17432	C/N	A02
B_ASV00008	Bacteria	Acidobacteriota	Thermoanaerobaculia	Thermoanaerobaculales	Thermoanaerobaculaceae	Subgroup 10	0.96316	NH4+	P03
B_ASV00039	Bacteria	Acidobacteriota	Thermoanaerobaculia	Thermoanaerobaculales	Thermoanaerobaculaceae	Subgroup 10	0.52821	NH4+	P03
B_ASV00039	Bacteria	Acidobacteriota	Thermoanaerobaculia	Thermoanaerobaculales	Thermoanaerobaculaceae	Subgroup 10	0.52821	C/N	P03
B_ASV00059	Bacteria	Acidobacteriota	Thermoanaerobaculia	Thermoanaerobaculales	Thermoanaerobaculaceae	Subgroup 10	0.420307	NH4+	P03
B_ASV00059	Bacteria	Acidobacteriota	Thermoanaerobaculia	Thermoanaerobaculales	Thermoanaerobaculaceae	Subgroup 10	0.420307	C/N	P03
B_ASV00038	Bacteria	Acidobacteriota	Thermoanaerobaculia	Thermoanaerobaculales	Thermoanaerobaculaceae	Subgroup 10	0.345949	C/N	P03
B_ASV00046	Bacteria	Acidobacteriota	Thermoanaerobaculia	Thermoanaerobaculales	Thermoanaerobaculaceae	Subgroup 10	0.316457	C/N	P03
B_ASV00063	Bacteria	Acidobacteriota	Thermoanaerobaculia	Thermoanaerobaculales	Thermoanaerobaculaceae	Subgroup 10	0.26416	C/N	P03
B_ASV00100	Bacteria	Acidobacteriota	Thermoanaerobaculia	Thermoanaerobaculales	Thermoanaerobaculaceae	Subgroup 10	0.186655	C/N	P03
B_ASV00150	Bacteria	Acidobacteriota	Thermoanaerobaculia	Thermoanaerobaculales	Thermoanaerobaculaceae	Subgroup 10	0.143762	NH4+	P03
B_ASV00525	Bacteria	Acidobacteriota	Thermoanaerobaculia	Thermoanaerobaculales	Thermoanaerobaculaceae	Subgroup 23	0.0499915	NH4+	P02
B_ASV00525	Bacteria	Acidobacteriota	Thermoanaerobaculia	Thermoanaerobaculales	Thermoanaerobaculaceae	Subgroup 23	0.0499915	TN	P02
B_ASV00435	Bacteria	Acidobacteriota	Vicinamibacteria	Subgroup 9	Un_Subgroup 9	Un_Subgroup 9	0.0393038	C/N	A02
B_ASV00524	Bacteria	Acidobacteriota	Vicinamibacteria	Subgroup 9	Un_Subgroup 9	Un_Subgroup 9	0.0330134	C/N	A02
B_ASV00240	Bacteria	Acidobacteriota	Vicinamibacteria	Vicinamibacterales	Un_Vicinamibacterales	Un_Vicinamibacterales	0.0867696	C/N	A02
B_ASV00674	Bacteria	Actinobacteriota	Acidimicrobiia	Actinomarinales	Un_Actinomarinales	Un_Actinomarinales	0.0286379	NH4+	A02
B_ASV00315	Bacteria	Actinobacteriota	Acidimicrobiia	Microtrichales	Microtrichaceae	Sva0996 marine group	0.096182	NH4+	P02
B_ASV00315	Bacteria	Actinobacteriota	Acidimicrobiia	Microtrichales	Microtrichaceae	Sva0996 marine group	0.096182	TN	P02
B_ASV00268	Bacteria	Actinobacteriota	Acidimicrobiia	Un_Acidimicrobiia	Un_Acidimicrobiia	Un_Acidimicrobiia	0.106379	NH4+	A02
B_ASV00268	Bacteria	Actinobacteriota	Acidimicrobiia	Un_Acidimicrobiia	Un_Acidimicrobiia	Un_Acidimicrobiia	0.106379	C/N	A02
B_ASV00399	Bacteria	Actinobacteriota	Thermoleophilia	Gaiellales	Gaiellaceae	Gaiella	0.0675221	NH4+	A02
B_ASV00399	Bacteria	Actinobacteriota	Thermoleophilia	Gaiellales	Gaiellaceae	Gaiella	0.0675221	C/N	A02
B_ASV00279	Bacteria	Actinobacteriota	Thermoleophilia	Gaiellales	Un_Gaiellales	Un_Gaiellales	0.102	NH4+	A02
B_ASV00279	Bacteria	Actinobacteriota	Thermoleophilia	Gaiellales	Un_Gaiellales	Un_Gaiellales	0.102	C/N	A02
B_ASV00264	Bacteria	Actinobacteriota	Thermoleophilia	Gaiellales	Un_Gaiellales	Un_Gaiellales	0.0889254	NH4+	A02
B_ASV00339	Bacteria	Actinobacteriota	Thermoleophilia	Solirubrobacterales	67-14	Un_67-14	0.0817098	NH4+	A02
B_ASV00339	Bacteria	Actinobacteriota	Thermoleophilia	Solirubrobacterales	67-14	Un_67-14	0.0817098	C/N	A02
B_ASV00120	Bacteria	Bacteroidota	Bacteroidia	Bacteroidales	Bacteroidetes BD2-2	Un_Bacteroidetes BD2-2	0.2556	NH4+	P02
B_ASV00120	Bacteria	Bacteroidota	Bacteroidia	Bacteroidales	Bacteroidetes BD2-2	Un_Bacteroidetes BD2-2	0.2556	TN	P02
B_ASV00325	Bacteria	Bacteroidota	Bacteroidia	Bacteroidales	Williamwhitmaniaceae	Acetobacteroides	0.0468751	C/N	P03
B_ASV00044	Bacteria	Campylobacterota	Campylobacteria	Campylobacterales	Sulfurovaceae	Sulfurovum	0.531614	NH4+	P02
B_ASV00044	Bacteria	Campylobacterota	Campylobacteria	Campylobacterales	Sulfurovaceae	Sulfurovum	0.531614	TN	P02
B_ASV00026	Bacteria	Chloroflexi	Anaerolineae	Anaerolineales	Anaerolineaceae	Un_Anaerolineaceae	0.83682	TN	P03
B_ASV00026	Bacteria	Chloroflexi	Anaerolineae	Anaerolineales	Anaerolineaceae	Un_Anaerolineaceae	0.83682	C/N	P03
B_ASV00126	Bacteria	Chloroflexi	Anaerolineae	Anaerolineales	Anaerolineaceae	Un_Anaerolineaceae	0.162272	NH4+	P02
B_ASV00365	Bacteria	Chloroflexi	Anaerolineae	Anaerolineales	Anaerolineaceae	Un_Anaerolineaceae	0.0827947	NH4+	P02
B_ASV00365	Bacteria	Chloroflexi	Anaerolineae	Anaerolineales	Anaerolineaceae	Un_Anaerolineaceae	0.0827947	TN	P02
B_ASV00491	Bacteria	Chloroflexi	Anaerolineae	Anaerolineales	Anaerolineaceae	Un_Anaerolineaceae	0.0365869	C/N	A02
B_ASV00127	Bacteria	Chloroflexi	KD4-96	KD4-96	KD4-96	KD4-96	0.150446	C/N	A02
B_ASV00543	Bacteria	Chloroflexi	KD4-96	KD4-96	KD4-96	KD4-96	0.0349949	NH4+	A01b
B_ASV00218	Bacteria	Desulfobacterota	Desulfobacteria	Desulfatiglandales	Desulfatiglandaceae	Desulfatiglans	0.0889259	C/N	A02
B_ASV00012	Bacteria	Desulfobacterota	Desulfobacteria	Desulfobacterales	Desulfosarcinaceae	Sva0081 sediment group	1.50461	TN	P03
B_ASV00012	Bacteria	Desulfobacterota	Desulfobacteria	Desulfobacterales	Desulfosarcinaceae	Sva0081 sediment group	1.50461	C/N	P03
B_ASV00015	Bacteria	Desulfobacterota	Desulfobulbia	Desulfobulbales	Desulfobulbaceae	Un_Desulfobulbaceae	1.27279	NH4+	P03
B_ASV00015	Bacteria	Desulfobacterota	Desulfobulbia	Desulfobulbales	Desulfobulbaceae	Un_Desulfobulbaceae	1.27279	TN	P03
B_ASV00385	Bacteria	Desulfobacterota	Desulfobulbia	Desulfobulbales	Desulfobulbaceae	Un_Desulfobulbaceae	0.0486299	NH4+	P02
B_ASV00278	Bacteria	Desulfobacterota	Desulfobulbia	Desulfobulbales	Desulfocapsaceae	Un_Desulfocapsaceae	0.116024	NH4+	P02
B_ASV00278	Bacteria	Desulfobacterota	Desulfobulbia	Desulfobulbales	Desulfocapsaceae	Un_Desulfocapsaceae	0.116024	TN	P02
B_ASV00002	Bacteria	Desulfobacterota	Syntrophobacteria	Syntrophobacterales	Un_Syntrophobacterales	Un_Syntrophobacterales	4.60087	NH4+	P03
B_ASV00004	Bacteria	Desulfobacterota	Syntrophobacteria	Syntrophobacterales	Un_Syntrophobacterales	Un_Syntrophobacterales	3.98693	TN	P03
B_ASV00004	Bacteria	Desulfobacterota	Syntrophobacteria	Syntrophobacterales	Un_Syntrophobacterales	Un_Syntrophobacterales	3.98693	C/N	P03
B_ASV00067	Bacteria	Gemmatimonadota	PAUC43f marine benthic group	Un_PAUC43f marine benthic group	Un_PAUC43f marine benthic group	Un_PAUC43f marine benthic group	0.346697	NH4+	A02
B_ASV00067	Bacteria	Gemmatimonadota	PAUC43f marine benthic group	Un_PAUC43f marine benthic group	Un_PAUC43f marine benthic group	Un_PAUC43f marine benthic group	0.346697	C/N	A02
B_ASV00333	Bacteria	MBNT15	Un_MBNT15	Un_MBNT15	Un_MBNT15	Un_MBNT15	0.0837847	NH4+	A02
B_ASV00333	Bacteria	MBNT15	Un_MBNT15	Un_MBNT15	Un_MBNT15	Un_MBNT15	0.0837847	C/N	A02
B_ASV00003	Bacteria	Myxococcota	Polyangia	Polyangiales	Sandaracinaceae	Un_Sandaracinaceae	2.40411	NH4+	P03
B_ASV00227	Bacteria	NB1-j	Un_NB1-j	Un_NB1-j	Un_NB1-j	Un_NB1-j	0.166515	TN	A02
B_ASV00227	Bacteria	NB1-j	Un_NB1-j	Un_NB1-j	Un_NB1-j	Un_NB1-j	0.166515	C/N	A02
B_ASV00301	Bacteria	NB1-j	Un_NB1-j	Un_NB1-j	Un_NB1-j	Un_NB1-j	0.0896516	NH4+	A02
B_ASV00301	Bacteria	NB1-j	Un_NB1-j	Un_NB1-j	Un_NB1-j	Un_NB1-j	0.0896516	C/N	A02
B_ASV00400	Bacteria	NB1-j	Un_NB1-j	Un_NB1-j	Un_NB1-j	Un_NB1-j	0.065782	NH4+	A02
B_ASV00400	Bacteria	NB1-j	Un_NB1-j	Un_NB1-j	Un_NB1-j	Un_NB1-j	0.065782	C/N	A02
B_ASV00412	Bacteria	NB1-j	Un_NB1-j	Un_NB1-j	Un_NB1-j	Un_NB1-j	0.052264	NH4+	A02
B_ASV00768	Bacteria	NB1-j	Un_NB1-j	Un_NB1-j	Un_NB1-j	Un_NB1-j	0.0212955	NH4+	A01b
B_ASV00232	Bacteria	Nitrospirota	Nitrospiria	Nitrospirales	Nitrospiraceae	Nitrospira	0.129531	NH4+	A02
B_ASV00232	Bacteria	Nitrospirota	Nitrospiria	Nitrospirales	Nitrospiraceae	Nitrospira	0.129531	C/N	A02
B_ASV00163	Bacteria	Nitrospirota	Nitrospiria	Nitrospirales	Nitrospiraceae	Nitrospira	0.117858	C/N	A02
B_ASV00449	Bacteria	Nitrospirota	Nitrospiria	Nitrospirales	Nitrospiraceae	Nitrospira	0.037931	C/N	A02
B_ASV00962	Bacteria	Nitrospirota	Nitrospiria	Nitrospirales	Nitrospiraceae	Nitrospira	0.0148379	C/N	A02
B_ASV00521	Bacteria	Planctomycetota	Brocadiae	Brocadiales	Scalinduaceae	Candidatus Scalindua	0.0338431	C/N	A02
B_ASV00155	Bacteria	Proteobacteria	Alphaproteobacteria	Kiloniellales	Kiloniellaceae	Un_Kiloniellaceae	0.179293	NH4+	A02
B_ASV00155	Bacteria	Proteobacteria	Alphaproteobacteria	Kiloniellales	Kiloniellaceae	Un_Kiloniellaceae	0.179293	C/N	A02
B_ASV00168	Bacteria	Proteobacteria	Alphaproteobacteria	Kiloniellales	Kiloniellaceae	Un_Kiloniellaceae	0.168625	NH4+	A02
B_ASV00168	Bacteria	Proteobacteria	Alphaproteobacteria	Kiloniellales	Kiloniellaceae	Un_Kiloniellaceae	0.168625	C/N	A02
B_ASV00266	Bacteria	Proteobacteria	Alphaproteobacteria	Kiloniellales	Kiloniellaceae	Un_Kiloniellaceae	0.0739797	C/N	A02
B_ASV00413	Bacteria	Proteobacteria	Alphaproteobacteria	Kiloniellales	Kiloniellaceae	Un_Kiloniellaceae	0.0420476	C/N	A02
B_ASV00157	Bacteria	Proteobacteria	Alphaproteobacteria	Rhizobiales	Hyphomicrobiaceae	Filomicrobium	0.217511	TN	P02
B_ASV00228	Bacteria	Proteobacteria	Alphaproteobacteria	Rhizobiales	Hyphomicrobiaceae	Filomicrobium	0.0978791	NH4+	A02
B_ASV00162	Bacteria	Proteobacteria	Alphaproteobacteria	Rhizobiales	Hyphomicrobiaceae	Un_Hyphomicrobiaceae	0.181673	NH4+	A02
B_ASV00162	Bacteria	Proteobacteria	Alphaproteobacteria	Rhizobiales	Hyphomicrobiaceae	Un_Hyphomicrobiaceae	0.181673	C/N	A02
B_ASV00135	Bacteria	Proteobacteria	Alphaproteobacteria	Rhizobiales	Hyphomicrobiaceae	Un_Hyphomicrobiaceae	0.141009	C/N	A02
B_ASV00011	Bacteria	Proteobacteria	Alphaproteobacteria	Rhizobiales	Methyloligellaceae	Methyloceanibacter	1.21364	NH4+	P03
B_ASV00011	Bacteria	Proteobacteria	Alphaproteobacteria	Rhizobiales	Methyloligellaceae	Methyloceanibacter	1.21364	C/N	P03
B_ASV00603	Bacteria	Proteobacteria	Alphaproteobacteria	Rhizobiales	Methyloligellaceae	Methyloceanibacter	0.0284349	C/N	A02
B_ASV00171	Bacteria	Proteobacteria	Alphaproteobacteria	Rhizobiales	Methyloligellaceae	Un_Methyloligellaceae	0.214412	NH4+	A02
B_ASV00171	Bacteria	Proteobacteria	Alphaproteobacteria	Rhizobiales	Methyloligellaceae	Un_Methyloligellaceae	0.214412	TN	A02
B_ASV00398	Bacteria	Proteobacteria	Alphaproteobacteria	Rhizobiales	Methyloligellaceae	Un_Methyloligellaceae	0.0472301	C/N	A02
B_ASV00539	Bacteria	Proteobacteria	Alphaproteobacteria	Rhizobiales	Methyloligellaceae	Un_Methyloligellaceae	0.0454492	NH4+	A02
B_ASV00539	Bacteria	Proteobacteria	Alphaproteobacteria	Rhizobiales	Methyloligellaceae	Un_Methyloligellaceae	0.0454492	C/N	A02
B_ASV00113	Bacteria	Proteobacteria	Alphaproteobacteria	Un_Alphaproteobacteria	Un_Alphaproteobacteria	Un_Alphaproteobacteria	0.244687	NH4+	A02
B_ASV00113	Bacteria	Proteobacteria	Alphaproteobacteria	Un_Alphaproteobacteria	Un_Alphaproteobacteria	Un_Alphaproteobacteria	0.244687	C/N	A02
B_ASV00165	Bacteria	Proteobacteria	Alphaproteobacteria	Un_Alphaproteobacteria	Un_Alphaproteobacteria	Un_Alphaproteobacteria	0.182844	NH4+	A02
B_ASV00165	Bacteria	Proteobacteria	Alphaproteobacteria	Un_Alphaproteobacteria	Un_Alphaproteobacteria	Un_Alphaproteobacteria	0.182844	C/N	A02
B_ASV00123	Bacteria	Proteobacteria	Gammaproteobacteria	AT-s2-59	Un_AT-s2-59	Un_AT-s2-59	0.266162	NH4+	A02
B_ASV00123	Bacteria	Proteobacteria	Gammaproteobacteria	AT-s2-59	Un_AT-s2-59	Un_AT-s2-59	0.266162	TN	A02
B_ASV00210	Bacteria	Proteobacteria	Gammaproteobacteria	AT-s2-59	Un_AT-s2-59	Un_AT-s2-59	0.14127	NH4+	A01b
B_ASV00210	Bacteria	Proteobacteria	Gammaproteobacteria	AT-s2-59	Un_AT-s2-59	Un_AT-s2-59	0.14127	C/N	A01b
B_ASV00608	Bacteria	Proteobacteria	Gammaproteobacteria	Granulosicoccales	Un_Granulosicoccales	Un_Granulosicoccales	0.0302858	NH4+	A02
B_ASV00318	Bacteria	Proteobacteria	Gammaproteobacteria	Nitrosococcales	Nitrosococcaceae	AqS1	0.0877175	NH4+	A02
B_ASV00318	Bacteria	Proteobacteria	Gammaproteobacteria	Nitrosococcales	Nitrosococcaceae	AqS1	0.0877175	C/N	A02
B_ASV00943	Bacteria	Proteobacteria	Gammaproteobacteria	Pseudomonadales	Halieaceae	Un_Halieaceae	0.0248689	TN	P02
B_ASV00082	Bacteria	Proteobacteria	Gammaproteobacteria	Pseudomonadales	KI89A clade	Un_KI89A clade	0.299479	NH4+	A02
B_ASV00082	Bacteria	Proteobacteria	Gammaproteobacteria	Pseudomonadales	KI89A clade	Un_KI89A clade	0.299479	C/N	A02
B_ASV00327	Bacteria	Proteobacteria	Gammaproteobacteria	Pseudomonadales	KI89A clade	Un_KI89A clade	0.0634246	NH4+	A01b
B_ASV00289	Bacteria	Proteobacteria	Gammaproteobacteria	Pseudomonadales	Un_Pseudomonadales	Un_Pseudomonadales	0.117343	NH4+	A02
B_ASV00289	Bacteria	Proteobacteria	Gammaproteobacteria	Pseudomonadales	Un_Pseudomonadales	Un_Pseudomonadales	0.117343	TN	A02
B_ASV00095	Bacteria	Proteobacteria	Gammaproteobacteria	Steroidobacterales	Woeseiaceae	Woeseia	0.286113	NH4+	P03
B_ASV00095	Bacteria	Proteobacteria	Gammaproteobacteria	Steroidobacterales	Woeseiaceae	Woeseia	0.286113	C/N	P03
B_ASV00101	Bacteria	Proteobacteria	Gammaproteobacteria	Steroidobacterales	Woeseiaceae	Woeseia	0.200742	NH4+	A02
B_ASV00283	Bacteria	Proteobacteria	Gammaproteobacteria	Thiotrichales	Thiotrichaceae	Un_Thiotrichaceae	0.113819	NH4+	P02
B_ASV00283	Bacteria	Proteobacteria	Gammaproteobacteria	Thiotrichales	Thiotrichaceae	Un_Thiotrichaceae	0.113819	TN	P02
B_ASV00287	Bacteria	Proteobacteria	Gammaproteobacteria	UBA10353 marine group	Un_UBA10353 marine group	Un_UBA10353 marine group	0.0659042	C/N	P03
B_ASV00338	Bacteria	Proteobacteria	Gammaproteobacteria	UBA10353 marine group	Un_UBA10353 marine group	Un_UBA10353 marine group	0.0616798	NH4+	A01b
B_ASV00025	Bacteria	Proteobacteria	Gammaproteobacteria	Un_Gammaproteobacteria	Un_Gammaproteobacteria	Un_Gammaproteobacteria	0.56394	NH4+	P03
B_ASV00139	Bacteria	Proteobacteria	Gammaproteobacteria	Un_Gammaproteobacteria	Un_Gammaproteobacteria	Un_Gammaproteobacteria	0.209751	NH4+	A02
B_ASV00139	Bacteria	Proteobacteria	Gammaproteobacteria	Un_Gammaproteobacteria	Un_Gammaproteobacteria	Un_Gammaproteobacteria	0.209751	C/N	A02
B_ASV00237	Bacteria	Proteobacteria	Gammaproteobacteria	Un_Gammaproteobacteria	Un_Gammaproteobacteria	Un_Gammaproteobacteria	0.12089	NH4+	A02
B_ASV00237	Bacteria	Proteobacteria	Gammaproteobacteria	Un_Gammaproteobacteria	Un_Gammaproteobacteria	Un_Gammaproteobacteria	0.12089	C/N	A02
B_ASV00411	Bacteria	Proteobacteria	Gammaproteobacteria	Un_Gammaproteobacteria	Un_Gammaproteobacteria	Un_Gammaproteobacteria	0.0519036	NH4+	A02
B_ASV00394	Bacteria	Proteobacteria	Gammaproteobacteria	Un_Gammaproteobacteria	Un_Gammaproteobacteria	Un_Gammaproteobacteria	0.051119	NH4+	A01b
B_ASV00664	Bacteria	Proteobacteria	Gammaproteobacteria	Un_Gammaproteobacteria	Un_Gammaproteobacteria	Un_Gammaproteobacteria	0.0287244	NH4+	A02
B_ASV00016	Bacteria	Sva0485	Un_Sva0485	Un_Sva0485	Un_Sva0485	Un_Sva0485	1.29777	TN	P03
B_ASV00129	Bacteria	Sva0485	Un_Sva0485	Un_Sva0485	Un_Sva0485	Un_Sva0485	0.148646	C/N	A02
Table S8b:
ASV	Kingdom	Phylum	Class	Order	Family	Genus	Relative_abundance	Chem parameter	Core Depth
B_ASV00285	Bacteria	Actinobacteriota	Acidimicrobiia	Actinomarinales	Un_Actinomarinales	Un_Actinomarinales	0.0803878	Fe+2	UP
B_ASV00285	Bacteria	Actinobacteriota	Acidimicrobiia	Actinomarinales	Un_Actinomarinales	Un_Actinomarinales	0.0803878	C/N	UP
B_ASV00285	Bacteria	Actinobacteriota	Acidimicrobiia	Actinomarinales	Un_Actinomarinales	Un_Actinomarinales	0.0803878	O2	UP
B_ASV00452	Bacteria	Actinobacteriota	Acidimicrobiia	Actinomarinales	Un_Actinomarinales	Un_Actinomarinales	0.0465468	NH4+	UP
B_ASV00326	Bacteria	Bacteroidota	Bacteroidia	Chitinophagales	Saprospiraceae	Un_Saprospiraceae	0.099613	NH4+	UP
B_ASV00326	Bacteria	Bacteroidota	Bacteroidia	Chitinophagales	Saprospiraceae	Un_Saprospiraceae	0.099613	Fe+2	UP
B_ASV00326	Bacteria	Bacteroidota	Bacteroidia	Chitinophagales	Saprospiraceae	Un_Saprospiraceae	0.099613	O2	UP
B_ASV00280	Bacteria	Bacteroidota	Bacteroidia	Flavobacteriales	Flavobacteriaceae	Aquibacter	0.123719	NH4+	UP
B_ASV00280	Bacteria	Bacteroidota	Bacteroidia	Flavobacteriales	Flavobacteriaceae	Aquibacter	0.123719	Fe+2	UP
B_ASV00282	Bacteria	Bacteroidota	Rhodothermia	Rhodothermales	Rhodothermaceae	Un_Rhodothermaceae	0.0721004	C/N	UP
B_ASV00397	Bacteria	Chloroflexi	Anaerolineae	Anaerolineales	Anaerolineaceae	Un_Anaerolineaceae	0.0466114	C/N	DEEP
B_ASV00006	Bacteria	Desulfobacterota	Desulfobacteria	Desulfatiglandales	Desulfatiglandaceae	Desulfatiglans	1.26952	C/N	DEEP
B_ASV00106	Bacteria	NB1-j	Un_NB1-j	Un_NB1-j	Un_NB1-j	Un_NB1-j	0.171135	C/N	DEEP
B_ASV00070	Bacteria	Proteobacteria	Alphaproteobacteria	Rhodobacterales	Rhodobacteraceae	Un_Rhodobacteraceae	0.247589	C/N	UP
B_ASV00306	Bacteria	Proteobacteria	Alphaproteobacteria	Rhodobacterales	Rhodobacteraceae	Un_Rhodobacteraceae	0.0701858	NH4+	UP
B_ASV00328	Bacteria	Proteobacteria	Alphaproteobacteria	Sphingomonadales	Sphingomonadaceae	Un_Sphingomonadaceae	0.0613108	C/N	UP
B_ASV00117	Bacteria	Sva0485	Un_Sva0485	Un_Sva0485	Un_Sva0485	Un_Sva0485	0.286372	NH4+	DEEP
B_ASV00117	Bacteria	Sva0485	Un_Sva0485	Un_Sva0485	Un_Sva0485	Un_Sva0485	0.286372	TN	DEEP
B_ASV00117	Bacteria	Sva0485	Un_Sva0485	Un_Sva0485	Un_Sva0485	Un_Sva0485	0.286372	C/N	DEEP
E_ASV00006	Eukaryota	SAR					5.61577	O2	UP
